# Supplementary material for: Dedicated surveillance mechanism controls G-quadruplex forming non-coding RNAs in human mitochondria
Source: Nat Commun. 2018 Jul 2;9:2558. doi: 10.1038/s41467-018-05007-9 (PMC6028389; doi:10.1038/s41467-018-05007-9)
Supplement: Supplementary file 4 — Supplementary Data 1 [file 41467_2018_5007_MOESM4_ESM.xlsx]

## Sheet: Experiment & Sheets description
Experiment description	Three independent replicates were carried out for all purifications. PNPase, hSuv3 were expressed in the fusion with the TAP tag at the C-terminus. As a control TAP tag fused to a mitochondria targeting sequence was used (mtTAP). Mitochondria were isolated, lysed and protein extracts were subjected to affinity chromatography on IgG beads (bind protein A present in the TAP tag). Eluted proteins we…
Sheet name	Description
Initial list	Data for all proteins identified in all MS runs
Final list	Proteins that were identified in all purifications of hSuv3 and PNPase and are present in a list of mitochondrial proteins. Putative degradosome-associated proteins are indicated.
Mitochondrial proteins	Proteins that were regarded as mitochondrial in the analysis. A list created based on the following reports: MitoCarta 2.0 (PMID: 26450961), MitoCarta Plus (PMID: 27499296), Map of the Cell (PMID: 27278775).

## Sheet: Initial list
Gene Symbol (HGNC)	Entrez Gene ID	Description	Majority protein IDs	Protein names	Fasta headers	Mol, weight [kDa]	Large subunit of mitoribosome (identified 29 out of 51)	Small subunit of mitoribosome (identified 18 out of 30)	MitoProteins (identified 168 out of 1224)	Number of identifications mtTAP	Number of identifications PNPase	Number of identifications hSuv3	Intensity mtTAP rep01	Intensity mtTAP rep02	Intensity mtTAP rep03	Intensity PNPase rep01	Intensity PNPase rep02	Intensity PNPase rep03	Intensity hSuv3 rep01	Intensity hSuv3 rep02	Intensity hSuv3 rep03	Mean intensity mtTAP	Mean intensity PNPase	Mean intensity hSuv3	Enrichment in PNPase pull-down (PNPase mean intensity/mtTAP mean intensity, log2)	Enrichment in hSuv3 pull-down (hSuv3 mean intensity/mtTAP mean intensity, log2)	Abundance in PNPase pull-down (PNPase mean intensity/MW, log10)	Abundance in hSuv3 pull-down (hSuv3 mean intensity/MW, log10)	Sequence length	Sequence lengths	Sequence coverage [%] (sum)	Unique + razor sequence coverage [%] (sum)	Unique sequence coverage [%] (sum)	Sequence coverage mtTAP rep01 [%]	Sequence coverage mtTAP rep02 [%]	Sequence coverage mtTAP rep03 [%]	Sequence coverage PNPase rep01 [%]	Sequence coverage PNPase rep02 [%]	Sequence coverage PNPase rep03 [%]	Sequence coverage hSuv3 rep01 [%]	Sequence coverage hSuv3 rep02 [%]	Sequence coverage hSuv3 rep03 [%]	Peptide counts (all)	Peptide counts (razor+unique)	Peptide counts (unique)	Peptides	Razor + unique peptides	Unique peptides	Peptides mtTAP rep01
RPL32	6161	ribosomal protein L32	F8W727;P62910;D3YTB1	60S ribosomal protein L32	>tr|F8W727|F8W727_HUMAN 60S ribosomal protein L32 OS=Homo sapiens GN=RPL32 PE=4 SV=1;>sp|P62910|RL32_HUMAN 60S ribosomal protein L32 OS=Homo sapiens GN=RPL32 PE=1 SV=2;>tr|D3YTB1|D3YTB1_HUMAN 60S ribosomal protein L32 (Fragment) OS=Homo sapiens GN=RPL32 PE	17.962	0	0	0	0	1	3	0	0	0	112970000	0	0	105580000	230430000	152950000	1	3.76567e+07	1.62987e+08	25.1664	27.2802	6.32149	6.9578	153	153;135;133;62	47.7	47.7	47.7	0	0	0	13.1	0	0	30.1	21.6	22.2	7;7;6;1	7;7;6;1	7;7;6;1	7	7	7	0
DHX30	22907	DExH-box helicase 30	Q7L2E3;H7BXY3	Putative ATP-dependent RNA helicase DHX30	>sp|Q7L2E3|DHX30_HUMAN Putative ATP-dependent RNA helicase DHX30 OS=Homo sapiens GN=DHX30 PE=1 SV=1;>tr|H7BXY3|H7BXY3_HUMAN Putative ATP-dependent RNA helicase DHX30 OS=Homo sapiens GN=DHX30 PE=4 SV=1	133.94	0	0	1	0	2	3	0	0	0	171970000	0	23093000	23887000	481980000	300400000	1	65021000	2.68756e+08	25.9544	28.0017	5.68614	6.30245	1194	1194;1166	18.4	18.4	18.4	0	0	0	4.1	0	5.5	2.7	11.1	5.7	17;17	17;17	17;17	17	17	17	0
RPL11	6135	ribosomal protein L11	P62913;Q5VVC8	60S ribosomal protein L11	>sp|P62913|RL11_HUMAN 60S ribosomal protein L11 OS=Homo sapiens GN=RPL11 PE=1 SV=2;>tr|Q5VVC8|Q5VVC8_HUMAN 60S ribosomal protein L11 (Fragment) OS=Homo sapiens GN=RPL11 PE=2 SV=1	20.252	0	0	0	0	2	3	0	0	0	52984000	0	123550000	280970000	1035400000	1144800000	1	5.88447e+07	820390000	25.8104	29.6117	6.46324	7.60755	178	178;174;131	46.6	46.6	46.6	0	0	0	22.5	0	16.9	36.5	34.3	42.7	9;6;4	9;6;4	9;6;4	9	9	9	0
RPL10A	4736	ribosomal protein L10a	P62906	60S ribosomal protein L10a	>sp|P62906|RL10A_HUMAN 60S ribosomal protein L10a OS=Homo sapiens GN=RPL10A PE=1 SV=2	24.831	0	0	1	0	2	3	0	0	0	100130000	0	67557000	151620000	1019700000	207540000	1	5.58957e+07	459620000	25.7362	28.7759	6.35238	7.2674	217	217	39.6	39.6	39.6	0	0	0	9.7	0	23	24.9	24.4	13.4	8	8	8	8	8	8	0
RPL30	6156	ribosomal protein L30	P62888;E5RI99;E5RJH3	60S ribosomal protein L30	>sp|P62888|RL30_HUMAN 60S ribosomal protein L30 OS=Homo sapiens GN=RPL30 PE=1 SV=2;>tr|E5RI99|E5RI99_HUMAN 60S ribosomal protein L30 (Fragment) OS=Homo sapiens GN=RPL30 PE=3 SV=1;>tr|E5RJH3|E5RJH3_HUMAN 60S ribosomal protein L30 OS=Homo sapiens GN=RPL30 PE	12.784	0	0	0	0	2	3	0	0	0	50314000	0	113950000	100170000	68536000	329450000	1	5.47547e+07	166052000	25.7065	27.3071	6.63175	7.11358	115	115;114;56	59.1	59.1	59.1	0	0	0	13.9	0	31.3	34.8	30.4	32.2	6;6;3	6;6;3	6;6;3	6	6	6	0
RPL36	25873	ribosomal protein L36	Q9Y3U8;J3QSB5	60S ribosomal protein L36	>sp|Q9Y3U8|RL36_HUMAN 60S ribosomal protein L36 OS=Homo sapiens GN=RPL36 PE=1 SV=3;>tr|J3QSB5|J3QSB5_HUMAN 60S ribosomal protein L36 OS=Homo sapiens GN=RPL36 PE=3 SV=1	12.254	0	0	0	0	2	3	0	0	0	99932000	0	51481000	96940000	473400000	222020000	1	50471000	264120000	25.589	27.9766	6.61476	7.33352	105	105;94;68	29.5	29.5	29.5	0	0	0	8.6	0	19	18.1	19	29.5	4;3;1	4;3;1	4;3;1	4	4	4	0
MRPL13	28998	mitochondrial ribosomal protein L13	Q9BYD1;E5RJI7;H0YAX3	39S ribosomal protein L13, mitochondrial	>sp|Q9BYD1|RM13_HUMAN 39S ribosomal protein L13, mitochondrial OS=Homo sapiens GN=MRPL13 PE=1 SV=1;>tr|E5RJI7|E5RJI7_HUMAN 39S ribosomal protein L13, mitochondrial (Fragment) OS=Homo sapiens GN=MRPL13 PE=3 SV=1;>tr|H0YAX3|H0YAX3_HUMAN 39S ribosomal protein	20.692	1	0	1	0	2	1	0	0	0	110090000	0	40470000	0	0	64519000	1	5.01867e+07	2.15063e+07	25.5808	24.3583	6.38479	6.01676	178	178;148;47;58	25.3	25.3	25.3	0	0	0	14	0	11.2	5.6	0	5.6	4;2;2;1	4;2;2;1	4;2;2;1	4	4	4	0
CANX	821	calnexin	B4DGP8;P27824;B4E2T8	Calnexin	>tr|B4DGP8|B4DGP8_HUMAN Calnexin OS=Homo sapiens GN=CANX PE=2 SV=1;>sp|P27824|CALX_HUMAN Calnexin OS=Homo sapiens GN=CANX PE=1 SV=2;>tr|B4E2T8|B4E2T8_HUMAN Calnexin OS=Homo sapiens GN=CANX PE=2 SV=1	71.502	0	0	0	0	1	1	0	0	0	68436000	0	0	57072000	0	0	1	22812000	19024000	24.4433	24.1813	5.50385	5.42498	627	627;592;484;170;168;144;134;107;96;79	10.5	10.5	10.5	0	0	0	4.6	0	0	5.9	0	0	4;4;3;1;1;1;1;1;1;1	4;4;3;1;1;1;1;1;1;1	4;4;3;1;1;1;1;1;1;1	4	4	4	0
RPS9	6203	ribosomal protein S9	P46781;C9JM19;B5MCT8	40S ribosomal protein S9	>sp|P46781|RS9_HUMAN 40S ribosomal protein S9 OS=Homo sapiens GN=RPS9 PE=1 SV=3;>tr|C9JM19|C9JM19_HUMAN 40S ribosomal protein S9 OS=Homo sapiens GN=RPS9 PE=3 SV=1;>tr|B5MCT8|B5MCT8_HUMAN 40S ribosomal protein S9 OS=Homo sapiens GN=RPS9 PE=3 SV=1	22.591	0	0	0	0	2	3	0	0	0	23684000	0	104120000	224770000	520020000	509850000	1	4.26013e+07	4.18213e+08	25.3444	28.6397	6.27549	7.26746	194	194;156;139;79;77	42.8	42.8	42.8	0	0	0	5.7	0	17.5	30.9	29.9	25.8	9;6;6;2;2	9;6;6;2;2	9;6;6;2;2	9	9	9	0
RPS23	6228	ribosomal protein S23	P62266;D6RD47;D6R9I7;D6RIX0;D6RDJ2	40S ribosomal protein S23	>sp|P62266|RS23_HUMAN 40S ribosomal protein S23 OS=Homo sapiens GN=RPS23 PE=1 SV=3;>tr|D6RD47|D6RD47_HUMAN 40S ribosomal protein S23 OS=Homo sapiens GN=RPS23 PE=3 SV=1;>tr|D6R9I7|D6R9I7_HUMAN 40S ribosomal protein S23 OS=Homo sapiens GN=RPS23 PE=3 SV=1;>tr	15.807	0	0	0	0	2	3	0	0	0	105890000	0	9374500	93871000	17693000	309280000	1	38421500	1.40281e+08	25.1954	27.0637	6.38572	6.94815	143	143;134;123;85;55	40.6	40.6	40.6	0	0	0	7.7	0	7.7	15.4	6.3	34.3	4;3;2;2;2	4;3;2;2;2	4;3;2;2;2	4	4	4	0
RPS5	6193	ribosomal protein S5	P46782	40S ribosomal protein S5;40S ribosomal protein S5, N-terminally processed	>sp|P46782|RS5_HUMAN 40S ribosomal protein S5 OS=Homo sapiens GN=RPS5 PE=1 SV=4	22.876	0	0	0	0	1	3	0	0	0	56389000	0	0	438240000	384430000	1487300000	1	1.87963e+07	769990000	24.1639	29.5203	5.91469	7.5271	204	204	42.6	42.6	42.6	0	0	0	7.4	0	0	17.6	18.6	37.7	10	10	10	10	10	10	0
MRPS23	51649	mitochondrial ribosomal protein S23	Q9Y3D9;J3QLR8	28S ribosomal protein S23, mitochondrial	>sp|Q9Y3D9|RT23_HUMAN 28S ribosomal protein S23, mitochondrial OS=Homo sapiens GN=MRPS23 PE=1 SV=2;>tr|J3QLR8|J3QLR8_HUMAN 28S ribosomal protein S23, mitochondrial OS=Homo sapiens GN=MRPS23 PE=4 SV=1	21.77	0	1	1	0	2	1	0	0	0	85384000	0	18739000	0	0	256290000	1	3.47077e+07	85430000	25.0488	26.3482	6.20257	6.59375	190	190;152	12.6	12.6	12.6	0	0	0	10.5	0	10.5	0	0	12.6	3;3	3;3	3;3	3	3	3	0
RPS18	6222	ribosomal protein S18	P62269	40S ribosomal protein S18	>sp|P62269|RS18_HUMAN 40S ribosomal protein S18 OS=Homo sapiens GN=RPS18 PE=1 SV=3	17.718	0	0	1	0	1	2	0	0	0	45300000	0	0	173890000	0	21103000	1	15100000	6.49977e+07	23.848	25.9539	5.93056	6.56448	152	152;82;34	33.6	33.6	33.6	0	0	0	5.3	0	0	33.6	0	5.3	5;2;2	5;2;2	5;2;2	5	5	5	0
MRPS14	63931	mitochondrial ribosomal protein S14	O60783	28S ribosomal protein S14, mitochondrial	>sp|O60783|RT14_HUMAN 28S ribosomal protein S14, mitochondrial OS=Homo sapiens GN=MRPS14 PE=1 SV=1	15.139	0	1	1	0	1	2	0	0	0	44882000	0	0	21860000	0	94323000	1	1.49607e+07	3.87277e+07	23.8347	25.2069	5.99485	6.40792	128	128	21.9	21.9	21.9	0	0	0	11.7	0	0	11.7	0	21.9	2	2	2	2	2	2	0
RPL28	6158	ribosomal protein L28	P46779;H0YKD8;E9PB24;H0YMF4;H0YLP6;G5E9L2;C9JB50	60S ribosomal protein L28	>sp|P46779|RL28_HUMAN 60S ribosomal protein L28 OS=Homo sapiens GN=RPL28 PE=1 SV=3;>tr|H0YKD8|H0YKD8_HUMAN 60S ribosomal protein L28 OS=Homo sapiens GN=RPL28 PE=4 SV=1;>tr|E9PB24|E9PB24_HUMAN 60S ribosomal protein L28 OS=Homo sapiens GN=RPL28 PE=4 SV=1;>tr	15.747	0	0	0	0	2	3	0	0	0	23757000	0	57385000	162210000	692050000	168460000	1	2.70473e+07	3.40907e+08	24.689	28.3448	6.23493	7.33544	137	137;170;169;112;89;87;69	49.6	49.6	49.6	0	0	0	9.5	0	10.2	35	36.5	5.1	9;8;8;6;6;6;6	9;8;8;6;6;6;6	9;8;8;6;6;6;6	9	9	9	0
RPL29	6159	ribosomal protein L29	P47914	60S ribosomal protein L29	>sp|P47914|RL29_HUMAN 60S ribosomal protein L29 OS=Homo sapiens GN=RPL29 PE=1 SV=2	17.752	0	0	0	0	3	3	0	0	0	50219000	35245000	28409000	71826000	2276700000	148350000	1	3.79577e+07	832292000	25.1779	29.6325	6.33005	7.67103	159	159	25.2	25.2	25.2	0	0	0	9.4	9.4	9.4	13.8	21.4	14.5	5	5	5	5	5	5	0
HSP90B1	7184	heat shock protein 90 beta family member 1	P14625	Endoplasmin	>sp|P14625|ENPL_HUMAN Endoplasmin OS=Homo sapiens GN=HSP90B1 PE=1 SV=1	92.468	0	0	0	0	1	1	0	0	0	35309000	0	0	413400000	0	0	1	1.17697e+07	137800000	23.4886	27.038	5.10477	6.17326	803	803;399;147	21.8	21.8	21.8	0	0	0	4.1	0	1.7	21.8	0	0	13;1;1	13;1;1	13;1;1	13	13	13	0
HIST1H1E	3008	histone cluster 1 H1 family member e	P10412;P16402;P16403	Histone H1.4;Histone H1.3;Histone H1.2	>sp|P10412|H14_HUMAN Histone H1.4 OS=Homo sapiens GN=HIST1H1E PE=1 SV=2;>sp|P16402|H13_HUMAN Histone H1.3 OS=Homo sapiens GN=HIST1H1D PE=1 SV=2;>sp|P16403|H12_HUMAN Histone H1.2 OS=Homo sapiens GN=HIST1H1C PE=1 SV=2	21.865	0	0	0	0	1	0	0	0	0	0	32242000	0	0	0	0	1	1.07473e+07	1	23.3575	0	5.69155	-1.33975	219	219;221;213;215;207	18.7	18.7	18.7	0	0	0	0	18.7	0	0	0	0	3;2;2;1;1	3;2;2;1;1	3;2;2;1;1	3	3	3	0
RPS3	6188	ribosomal protein S3	P23396;J3KN86;E9PPU1;E9PL09;H0YEU2;E9PL45;H0YCJ7;H0YF32;F2Z2S8	40S ribosomal protein S3	>sp|P23396|RS3_HUMAN 40S ribosomal protein S3 OS=Homo sapiens GN=RPS3 PE=1 SV=2;>tr|J3KN86|J3KN86_HUMAN 40S ribosomal protein S3 OS=Homo sapiens GN=RPS3 PE=3 SV=1;>tr|E9PPU1|E9PPU1_HUMAN 40S ribosomal protein S3 OS=Homo sapiens GN=RPS3 PE=4 SV=1;>tr|E9PL09	26.688	0	0	0	0	1	3	0	0	0	31116000	0	0	157240000	188470000	46159000	1	10372000	130623000	23.3062	26.9608	5.58955	6.6897	243	243;259;158;231;171;164;135;123;117;128;115;91;103;44;33	42.8	42.8	42.8	0	0	0	6.6	0	0	28.4	26.7	10.3	8;7;7;6;6;5;5;5;5;3;3;3;2;1;1	8;7;7;6;6;5;5;5;5;3;3;3;2;1;1	8;7;7;6;6;5;5;5;5;3;3;3;2;1;1	8	8	8	0
CALR	811	calreticulin	P27797	Calreticulin	>sp|P27797|CALR_HUMAN Calreticulin OS=Homo sapiens GN=CALR PE=1 SV=1	48.141	0	0	0	0	1	1	0	0	0	23905000	0	0	418320000	0	0	1	7.96833e+06	139440000	22.9258	27.0551	5.21885	6.46187	417	417;247;163;61	28.3	28.3	28.3	0	0	0	3.6	0	0	28.3	0	0	6;2;2;1	6;2;2;1	6;2;2;1	6	6	6	0
MRPL44	65080	mitochondrial ribosomal protein L44	Q9H9J2	39S ribosomal protein L44, mitochondrial	>sp|Q9H9J2|RM44_HUMAN 39S ribosomal protein L44, mitochondrial OS=Homo sapiens GN=MRPL44 PE=1 SV=1	37.535	1	0	1	0	2	1	0	0	0	28578000	0	19216000	0	10195000	0	1	1.59313e+07	3.39833e+06	23.9254	21.6964	5.62782	4.95683	332	332	18.1	18.1	18.1	0	0	0	9	0	13	5.7	3.9	0	4	4	4	4	4	4	0
CKAP4	10970	cytoskeleton associated protein 4	Q07065	Cytoskeleton-associated protein 4	>sp|Q07065|CKAP4_HUMAN Cytoskeleton-associated protein 4 OS=Homo sapiens GN=CKAP4 PE=1 SV=2	66.022	0	0	0	0	1	3	0	0	0	22170000	0	0	11543000	768770000	502420000	1	7390000	4.27578e+08	22.8171	28.6716	5.04896	6.81133	602	602	36.9	36.9	36.9	0	0	0	3	0	0	3	30.2	25.6	16	16	16	16	16	16	0
EIF3A	8661	eukaryotic translation initiation factor 3 subunit A	Q14152;F5H335	Eukaryotic translation initiation factor 3 subunit A	>sp|Q14152|EIF3A_HUMAN Eukaryotic translation initiation factor 3 subunit A OS=Homo sapiens GN=EIF3A PE=1 SV=1;>tr|F5H335|F5H335_HUMAN Eukaryotic translation initiation factor 3 subunit A OS=Homo sapiens GN=EIF3A PE=4 SV=1	166.57	0	0	0	0	2	0	0	0	0	34819000	0	4195300	0	0	0	1	1.30048e+07	1	23.6325	0	4.89251	-2.2216	1382	1382;1348	2.3	2.3	2.3	0	0	0	1.7	0	0.6	0	0	0	3;3	3;3	3;3	3	3	3	0
MRM3	55178	mitochondrial rRNA methyltransferase 3	Q9HC36;I3L0T6	RNA methyltransferase-like protein 1	>sp|Q9HC36|RMTL1_HUMAN RNA methyltransferase-like protein 1 OS=Homo sapiens GN=RNMTL1 PE=1 SV=2;>tr|I3L0T6|I3L0T6_HUMAN RNA methyltransferase-like protein 1 OS=Homo sapiens GN=RNMTL1 PE=4 SV=1	47.019	0	0	1	0	2	1	0	0	0	30779000	0	5969200	0	0	138520000	1	12249400	4.61733e+07	23.5462	25.4606	5.41584	5.99212	420	420;110;177	12.1	12.1	12.1	0	0	0	6.4	0	2.9	0	0	12.1	3;2;1	3;2;1	3;2;1	3	3	3	0
ILF2	3608	interleukin enhancer binding factor 2	Q12905	Interleukin enhancer-binding factor 2	>sp|Q12905|ILF2_HUMAN Interleukin enhancer-binding factor 2 OS=Homo sapiens GN=ILF2 PE=1 SV=2	43.062	0	0	0	0	2	0	0	0	0	13066000	0	21494000	0	0	0	1	11520000	1	23.4576	0	5.42736	-1.63409	390	390	5.9	5.9	5.9	0	0	0	3.6	0	5.9	0	0	0	2	2	2	2	2	2	0
ACAA2	10449	acetyl-CoA acyltransferase 2	P42765;K7EME0	3-ketoacyl-CoA thiolase, mitochondrial	>sp|P42765|THIM_HUMAN 3-ketoacyl-CoA thiolase, mitochondrial OS=Homo sapiens GN=ACAA2 PE=1 SV=2;>tr|K7EME0|K7EME0_HUMAN 3-ketoacyl-CoA thiolase, mitochondrial OS=Homo sapiens GN=ACAA2 PE=4 SV=1	41.924	0	0	1	0	1	1	0	0	0	17078000	0	0	12001000	0	0	1	5.69267e+06	4.00033e+06	22.4407	21.9317	5.13285	4.97963	397	397;342	11.6	11.6	11.6	0	0	0	4.5	0	0	7.1	0	0	2;2	2;2	2;2	2	2	2	0
RPS21	6227	ribosomal protein S21	P63220;Q8WVC2;Q9BYK1	40S ribosomal protein S21	>sp|P63220|RS21_HUMAN 40S ribosomal protein S21 OS=Homo sapiens GN=RPS21 PE=1 SV=1;>tr|Q8WVC2|Q8WVC2_HUMAN 40S ribosomal protein S21 OS=Homo sapiens GN=RPS21 PE=2 SV=1;>tr|Q9BYK1|Q9BYK1_HUMAN 40S ribosomal protein S21 OS=Homo sapiens GN=RPS21 PE=2 SV=1	9.1113	0	0	0	0	1	1	0	0	0	0	0	16562000	0	0	37402000	1	5.52067e+06	1.24673e+07	22.3964	23.5716	5.78241	6.13619	83	83;81;90	22.9	22.9	22.9	0	0	0	0	0	10.8	0	0	12	2;2;1	2;2;1	2;2;1	2	2	2	0
DHX9	1660	DExH-box helicase 9	Q08211	ATP-dependent RNA helicase A	>sp|Q08211|DHX9_HUMAN ATP-dependent RNA helicase A OS=Homo sapiens GN=DHX9 PE=1 SV=4	140.96	0	0	0	0	1	2	0	0	0	0	0	14778000	0	19603000	23498000	1	4926000	14367000	22.232	23.7763	4.5434	5.00827	1270	1270	4.2	4.2	4.2	0	0	0	0	0	2.5	0	0.9	0.7	4	4	4	4	4	4	0
HNRNPD	3184	heterogeneous nuclear ribonucleoprotein D	Q14103;D6RAF8;B4DTC3;H0Y8G5;H0YA96;D6RF44	Heterogeneous nuclear ribonucleoprotein D0	>sp|Q14103|HNRPD_HUMAN Heterogeneous nuclear ribonucleoprotein D0 OS=Homo sapiens GN=HNRNPD PE=1 SV=1;>tr|D6RAF8|D6RAF8_HUMAN Heterogeneous nuclear ribonucleoprotein D0 (Fragment) OS=Homo sapiens GN=HNRNPD PE=4 SV=1;>tr|B4DTC3|B4DTC3_HUMAN Heterogeneous nu	38.434	0	0	0	0	2	1	0	0	0	4169900	0	25262000	0	0	49949000	1	9.81063e+06	1.66497e+07	23.2259	23.989	5.40698	5.63669	355	355;221;303;261;210;112;420;201;155;92	11.3	11.3	11.3	0	0	0	2.3	0	11.3	0	0	3.9	3;3;2;2;2;2;1;1;1;1	3;3;2;2;2;2;1;1;1;1	3;3;2;2;2;2;1;1;1;1	3	3	3	0
PABPC4	8761	poly(A) binding protein cytoplasmic 4	Q13310;B1ANR0;H0Y5F5	Polyadenylate-binding protein 4	>sp|Q13310|PABP4_HUMAN Polyadenylate-binding protein 4 OS=Homo sapiens GN=PABPC4 PE=1 SV=1;>tr|B1ANR0|B1ANR0_HUMAN Poly(A) binding protein, cytoplasmic 4 (Inducible form) OS=Homo sapiens GN=PABPC4 PE=4 SV=1;>tr|H0Y5F5|H0Y5F5_HUMAN Polyadenylate-binding pro	70.782	0	0	0	0	1	3	0	0	0	13798000	0	0	6674700	8625000	104860000	1	4.59933e+06	4.00532e+07	22.133	25.2554	4.81277	5.75271	644	644;615;550;129;249;112;197;195;183;169;136;68	23	8.5	7.1	5.7	1.7	0	13.7	1.7	1.7	6.1	8.9	11.8	10;10;7;4;3;3;2;1;1;1;1;1	4;4;3;1;2;1;1;0;0;0;0;0	3;3;3;0;2;0;1;0;0;0;0;0	10	4	3	3
SSB	6741	Sjogren syndrome antigen B	P05455;E9PFH8	Lupus La protein	>sp|P05455|LA_HUMAN Lupus La protein OS=Homo sapiens GN=SSB PE=1 SV=2;>tr|E9PFH8|E9PFH8_HUMAN Lupus La protein OS=Homo sapiens GN=SSB PE=4 SV=1	46.836	0	0	0	0	1	0	0	0	0	0	0	12396000	0	0	0	1	4132000	1	21.9784	0	4.94558	-1.67058	408	408;361	5.9	5.9	5.9	0	0	0	0	0	5.9	0	0	0	2;2	2;2	2;2	2	2	2	0
RPS28	6234	ribosomal protein S28	P62857	40S ribosomal protein S28	>sp|P62857|RS28_HUMAN 40S ribosomal protein S28 OS=Homo sapiens GN=RPS28 PE=1 SV=1	7.8409	0	0	0	0	1	1	0	0	0	0	0	12186000	541440	0	0	1	4062000	180480	21.9538	17.4615	5.71437	4.36206	69	69	33.3	33.3	33.3	0	0	0	0	0	17.4	15.9	0	0	2	2	2	2	2	2	0
MRPL39	54148	mitochondrial ribosomal protein L39	Q9NYK5;C9JG87	39S ribosomal protein L39, mitochondrial	>sp|Q9NYK5|RM39_HUMAN 39S ribosomal protein L39, mitochondrial OS=Homo sapiens GN=MRPL39 PE=1 SV=3;>tr|C9JG87|C9JG87_HUMAN 39S ribosomal protein L39, mitochondrial (Fragment) OS=Homo sapiens GN=MRPL39 PE=4 SV=1	38.711	1	0	1	0	2	0	0	0	0	19095000	0	5078400	0	0	0	1	8057800	1	22.942	0	5.31838	-1.58783	338	338;297	8.9	8.9	8.9	0	0	0	8.9	0	5.6	0	0	0	2;2	2;2	2;2	2	2	2	0
PPP1CC	5501	protein phosphatase 1 catalytic subunit gamma	F8W0W8;P62136;P62140;P36873;F8VYE8;F8VR82;E9PMD7;E7ETD8;C9JP48;A6NNR3;F5H037;F5H1L6;C9J9S3;F8WE71	Serine/threonine-protein phosphatase;Serine/threonine-protein phosphatase PP1-alpha catalytic subunit;Serine/threonine-protein phosphatase PP1-beta catalytic subunit;Serine/threonine-protein phosphatase PP1-gamma catalytic subunit	>tr|F8W0W8|F8W0W8_HUMAN Serine/threonine-protein phosphatase OS=Homo sapiens GN=PPP1CC PE=3 SV=1;>sp|P62136|PP1A_HUMAN Serine/threonine-protein phosphatase PP1-alpha catalytic subunit OS=Homo sapiens GN=PPP1CA PE=1 SV=1;>sp|P62140|PP1B_HUMAN Serine/threoni	38.25	0	0	0	0	1	0	0	0	0	0	0	11357000	0	0	0	1	3.78567e+06	1	21.8521	0	4.99551	-1.58263	332	332;330;327;323;304;270;253;169;138;286;180;169;125;64	8.1	8.1	8.1	0	0	0	0	0	8.1	0	0	0	2;2;2;2;2;2;2;2;2;1;1;1;1;1	2;2;2;2;2;2;2;2;2;1;1;1;1;1	2;2;2;2;2;2;2;2;2;1;1;1;1;1	2	2	2	0
MRPL1	65008	mitochondrial ribosomal protein L1	Q9BYD6;H0YAB5	39S ribosomal protein L1, mitochondrial	>sp|Q9BYD6|RM01_HUMAN 39S ribosomal protein L1, mitochondrial OS=Homo sapiens GN=MRPL1 PE=1 SV=2;>tr|H0YAB5|H0YAB5_HUMAN 39S ribosomal protein L1, mitochondrial (Fragment) OS=Homo sapiens GN=MRPL1 PE=4 SV=1	36.908	1	0	1	0	1	1	0	0	0	0	0	9650500	0	0	16288000	1	3.21683e+06	5.42933e+06	21.6172	22.3723	4.94031	5.16763	325	325;119	11.1	11.1	11.1	0	0	3.7	0	0	7.4	0	0	7.4	2;2	2;2	2;2	2	2	2	0
MRPL2	51069	mitochondrial ribosomal protein L2	Q5T653;C9IY40	39S ribosomal protein L2, mitochondrial	>sp|Q5T653|RM02_HUMAN 39S ribosomal protein L2, mitochondrial OS=Homo sapiens GN=MRPL2 PE=1 SV=2;>tr|C9IY40|C9IY40_HUMAN 39S ribosomal protein L2, mitochondrial OS=Homo sapiens GN=MRPL2 PE=4 SV=1	33.3	1	0	1	0	1	2	0	0	0	0	0	9048000	14451000	0	68608000	1	3016000	2.76863e+07	21.5242	24.7227	4.95699	5.91982	305	305;225	23.3	23.3	23.3	0	0	0	0	0	8.2	7.2	0	7.9	4;2	4;2	4;2	4	4	4	0
KTN1	3895	kinectin 1	Q86UP2	Kinectin	>sp|Q86UP2|KTN1_HUMAN Kinectin OS=Homo sapiens GN=KTN1 PE=1 SV=1	156.27	0	0	0	0	1	3	0	0	0	0	0	8129700	4959600	6778200	18545000	1	2709900	1.00943e+07	21.3698	23.267	4.23908	4.8102	1357	1357;595;162;153	4.6	4.6	4.6	0	0	0	0	0	1.1	1	1	1.5	5;2;2;1	5;2;2;1	5;2;2;1	5	5	5	0
SRP68	6730	signal recognition particle 68	Q9UHB9;G3V1U4;F5H5Y3;K7EQC2;K7EN53	Signal recognition particle 68 kDa protein	>sp|Q9UHB9|SRP68_HUMAN Signal recognition particle 68 kDa protein OS=Homo sapiens GN=SRP68 PE=1 SV=2;>tr|G3V1U4|G3V1U4_HUMAN Signal recognition particle 68 kDa protein OS=Homo sapiens GN=SRP68 PE=4 SV=1;>tr|F5H5Y3|F5H5Y3_HUMAN Signal recognition particle 6	70.729	0	0	0	0	2	0	0	0	0	10331000	0	5789600	0	0	0	1	5.37353e+06	1	22.3574	0	4.88066	-1.8496	627	627;589;526;63;54	6.1	6.1	6.1	0	0	0	3.2	0	2.9	0	0	0	2;2;1;1;1	2;2;1;1;1	2;2;1;1;1	2	2	2	0
DAP3	7818	death associated protein 3	P51398	28S ribosomal protein S29, mitochondrial	>sp|P51398|RT29_HUMAN 28S ribosomal protein S29, mitochondrial OS=Homo sapiens GN=DAP3 PE=1 SV=1	45.566	0	1	1	0	2	2	0	0	0	12210000	0	3454500	0	25137000	51802000	1	5221500	2.56463e+07	22.316	24.6122	5.05915	5.75038	398	398	13.6	13.6	13.6	0	0	0	3.8	0	5	0	3.8	8.5	4	4	4	4	4	4	0
MTPAP	55149	mitochondrial poly(A) polymerase	Q9NVV4;Q5T852;Q5T851	Poly(A) RNA polymerase, mitochondrial	>sp|Q9NVV4|PAPD1_HUMAN Poly(A) RNA polymerase, mitochondrial OS=Homo sapiens GN=MTPAP PE=1 SV=1;>tr|Q5T852|Q5T852_HUMAN Novel protein (Fragment) OS=Homo sapiens GN=RP11-305E6.3 PE=2 SV=1;>tr|Q5T851|Q5T851_HUMAN Novel protein (Fragment) OS=Homo sapiens GN=R	66.171	0	0	1	0	1	1	0	0	0	0	0	7640200	0	0	83207000	1	2.54673e+06	2.77357e+07	21.2802	24.7252	4.58532	5.62237	582	582;219;150	3.1	3.1	3.1	0	0	0	0	0	1.5	0	0	1.5	2;1;1	2;1;1	2;1;1	2	2	2	0
SRP14	6727	signal recognition particle 14	P37108;H0YLA2	Signal recognition particle 14 kDa protein	>sp|P37108|SRP14_HUMAN Signal recognition particle 14 kDa protein OS=Homo sapiens GN=SRP14 PE=1 SV=2;>tr|H0YLA2|H0YLA2_HUMAN Signal recognition particle 14 kDa protein OS=Homo sapiens GN=SRP14 PE=4 SV=1	14.57	0	0	0	0	2	1	0	0	0	0	2011400	11237000	0	0	48913000	1	4.41613e+06	1.63043e+07	22.0744	23.9588	5.48158	6.04884	136	136;115	16.2	16.2	16.2	0	0	0	0	10.3	10.3	0	0	5.9	2;2	2;2	2;2	2	2	2	0
CAPRIN1	4076	cell cycle associated protein 1	Q14444;G3V153;E9PLA9;E9PP31	Caprin-1	>sp|Q14444|CAPR1_HUMAN Caprin-1 OS=Homo sapiens GN=CAPRIN1 PE=1 SV=2;>tr|G3V153|G3V153_HUMAN Caprin-1 OS=Homo sapiens GN=CAPRIN1 PE=4 SV=1;>tr|E9PLA9|E9PLA9_HUMAN Caprin-1 (Fragment) OS=Homo sapiens GN=CAPRIN1 PE=4 SV=1;>tr|E9PP31|E9PP31_HUMAN Caprin-1 OS=	78.365	0	0	0	0	1	1	0	0	0	0	0	4201900	0	0	56153000	1	1.40063e+06	1.87177e+07	20.4176	24.1579	4.2522	5.37813	709	709;628;186;178	4.7	4.7	4.7	0	0	0	0	0	1.4	0	0	3.2	3;3;2;2	3;3;2;2	3;3;2;2	3	3	3	0
PNPT1	87178	polyribonucleotide nucleotidyltransferase 1	Q8TCS8;H7BZ02	Polyribonucleotide nucleotidyltransferase 1, mitochondrial	>sp|Q8TCS8|PNPT1_HUMAN Polyribonucleotide nucleotidyltransferase 1, mitochondrial OS=Homo sapiens GN=PNPT1 PE=1 SV=2;>tr|H7BZ02|H7BZ02_HUMAN Polyribonucleotide nucleotidyltransferase 1, mitochondrial OS=Homo sapiens GN=PNPT1 PE=4 SV=1	85.95	0	0	1	1	3	3	0	0	1202200	70302000000	24466000000	44250000000	3336900000	23341000000	24190000000	400733	4.63393e+10	1.6956e+10	16.8192	15.3688	8.7317	8.29508	783	783;537;139;179;71	82.9	82.9	82.9	0	0	1.4	77.3	81.7	76.6	39.7	55.3	65	89;53;19;12;1	89;53;19;12;1	89;53;19;12;1	89	89	89	0
MRPL3	11222	mitochondrial ribosomal protein L3	E7ETU7;H0Y9G6;P09001;E9PF06	39S ribosomal protein L3, mitochondrial	>tr|E7ETU7|E7ETU7_HUMAN 39S ribosomal protein L3, mitochondrial OS=Homo sapiens GN=MRPL3 PE=3 SV=1;>tr|H0Y9G6|H0Y9G6_HUMAN 39S ribosomal protein L3, mitochondrial (Fragment) OS=Homo sapiens GN=MRPL3 PE=3 SV=1;>sp|P09001|RM03_HUMAN 39S ribosomal protein L3,	41.628	1	0	1	1	1	1	0	0	632770	44307000	0	0	12359000	0	0	210923	14769000	4.11967e+06	6.12971	4.28774	5.54997	4.99548	375	375;363;348;176;155	11.7	11.7	11.7	0	0	3.7	3.2	0	0	4.8	0	0	3;3;3;2;1	3;3;3;2;1	3;3;3;2;1	3	3	3	0
SUPV3L1	6832	Suv3 like RNA helicase	Q8IYB8	ATP-dependent RNA helicase SUPV3L1, mitochondrial	>sp|Q8IYB8|SUV3_HUMAN ATP-dependent RNA helicase SUPV3L1, mitochondrial OS=Homo sapiens GN=SUPV3L1 PE=1 SV=1	87.99	0	0	1	2	3	3	8478200	15343000	0	1332300000	60136000	668410000	68905000000	191620000000	121160000000	7940400	6.86949e+08	1.27228e+11	6.43485	13.9678	6.89249	9.16015	786	786;263	73.5	73.5	73.5	1.7	1.7	0	19.6	9.5	26.2	62	70.9	71.1	78;13	78;13	78;13	78	78	78	1
RPL7A	6130	ribosomal protein L7a	P62424;Q5T8U3	60S ribosomal protein L7a	>sp|P62424|RL7A_HUMAN 60S ribosomal protein L7a OS=Homo sapiens GN=RPL7A PE=1 SV=2;>tr|Q5T8U3|Q5T8U3_HUMAN 60S ribosomal protein L7a (Fragment) OS=Homo sapiens GN=RPL7A PE=4 SV=1	29.995	0	0	0	1	2	3	8955600	0	0	632590000	0	109290000	363560000	2547600000	1203000000	2985200	2.47293e+08	1.37139e+09	6.37225	8.84359	6.91616	7.66011	266	266;191;151	45.9	45.9	45.9	6	0	0	29.7	0	9.4	21.4	33.5	32.7	18;12;8	18;12;8	18;12;8	18	18	18	1
RPL5	6125	ribosomal protein L5	P46777	60S ribosomal protein L5	>sp|P46777|RL5_HUMAN 60S ribosomal protein L5 OS=Homo sapiens GN=RPL5 PE=1 SV=3	34.362	0	0	0	1	3	3	0	0	18184000	313850000	69853000	1093800000	496720000	2509400000	3388600000	6.06133e+06	492501000	2.13157e+09	6.34435	8.45807	7.15633	7.79262	297	297;126	55.9	55.9	55.9	6.4	0	13.5	18.9	16.5	43.1	24.6	42.4	45.8	21;5	21;5	21;5	21	21	21	1
POLRMT	5442	RNA polymerase mitochondrial	K7EKS3;O00411	DNA-directed RNA polymerase, mitochondrial	>tr|K7EKS3|K7EKS3_HUMAN DNA-directed RNA polymerase, mitochondrial OS=Homo sapiens GN=POLRMT PE=4 SV=1;>sp|O00411|RPOM_HUMAN DNA-directed RNA polymerase, mitochondrial OS=Homo sapiens GN=POLRMT PE=1 SV=2	140.21	0	0	1	1	1	3	2727800	0	0	73312000	0	0	25181000	52655000	252370000	909267	2.44373e+07	1.10069e+08	4.74824	6.91948	5.24127	5.89488	1245	1245;1230;349	11.6	11.6	11.6	1.8	0	0	5.7	0	0	3.3	3.7	11.6	9;9;4	9;9;4	9;9;4	9	9	9	1
NCL	4691	nucleolin	P19338;H7BY16	Nucleolin	>sp|P19338|NUCL_HUMAN Nucleolin OS=Homo sapiens GN=NCL PE=1 SV=3;>tr|H7BY16|H7BY16_HUMAN Nucleolin (Fragment) OS=Homo sapiens GN=NCL PE=4 SV=1	76.613	0	0	0	3	3	3	18772000	19285000	3849400	77995000	174800000	636320000	107980000	1980000000	410380000	13968800	2.96372e+08	8.32787e+08	4.40713	5.89767	6.58753	7.03623	710	710;297;170;166;151;141	31	31	31	5.5	3.1	1.3	5.5	14.4	14.6	11.8	24.9	16.2	20;11;1;1;1;1	20;11;1;1;1;1	20;11;1;1;1;1	20	20	20	2
HNRNPA2B1	3181	heterogeneous nuclear ribonucleoprotein A2/B1	P22626	Heterogeneous nuclear ribonucleoproteins A2/B1	>sp|P22626|ROA2_HUMAN Heterogeneous nuclear ribonucleoproteins A2/B1 OS=Homo sapiens GN=HNRNPA2B1 PE=1 SV=2	37.429	0	0	0	1	2	2	0	0	2482700	45611000	0	33800000	0	22040000	97419000	827567	2.64703e+07	3.98197e+07	4.99936	5.58846	5.84955	6.02689	353	353	19.3	19.3	19.3	0	0	2.8	9.9	0	10.8	0	4.2	7.1	5	5	5	5	5	5	0
RPL12	6136	ribosomal protein L12	P30050	60S ribosomal protein L12	>sp|P30050|RL12_HUMAN 60S ribosomal protein L12 OS=Homo sapiens GN=RPL12 PE=1 SV=1	17.818	0	0	0	1	2	3	16593000	0	0	352360000	0	170100000	65498000	745520000	88960000	5531000	1.74153e+08	2.99993e+08	4.97667	5.76124	6.99007	7.22625	165	165	43	43	43	9.7	0	0	24.2	0	24.8	27.9	14.5	28.5	5	5	5	5	5	5	1
SYNCRIP	10492	synaptotagmin binding cytoplasmic RNA interacting protein	O60506;F6UXX1	Heterogeneous nuclear ribonucleoprotein Q	>sp|O60506|HNRPQ_HUMAN Heterogeneous nuclear ribonucleoprotein Q OS=Homo sapiens GN=SYNCRIP PE=1 SV=2;>tr|F6UXX1|F6UXX1_HUMAN Heterogeneous nuclear ribonucleoprotein Q (Fragment) OS=Homo sapiens GN=SYNCRIP PE=4 SV=1	69.602	0	0	0	2	2	2	8366000	0	2789100	114030000	0	55953000	0	212970000	517350000	3.71837e+06	56661000	243440000	3.92962	6.03275	5.91066	6.54377	623	623;185;633;595;473	17.3	17.3	17.3	5.3	0	1.3	5.1	0	7.1	0	6.4	10.4	10;6;4;3;2	10;6;4;3;2	10;6;4;3;2	10	10	10	2
HSD17B10	3028	hydroxysteroid 17-beta dehydrogenase 10	Q99714	3-hydroxyacyl-CoA dehydrogenase type-2	>sp|Q99714|HCD2_HUMAN 3-hydroxyacyl-CoA dehydrogenase type-2 OS=Homo sapiens GN=HSD17B10 PE=1 SV=3	26.923	0	0	1	2	2	2	3144300	8467700	0	0	17344000	141650000	0	54729000	19539000	3.87067e+06	52998000	24756000	3.77528	2.67712	6.29414	5.96356	261	261;169	46.4	46.4	46.4	10	8.8	0	0	13.4	36.4	0	4.6	10	6;2	6;2	6;2	6	6	6	1
MRPL4	51073	mitochondrial ribosomal protein L4	Q9BYD3;K7ES61;K7ELQ0;K7ELF1;K7EKI4	39S ribosomal protein L4, mitochondrial	>sp|Q9BYD3|RM04_HUMAN 39S ribosomal protein L4, mitochondrial OS=Homo sapiens GN=MRPL4 PE=1 SV=1;>tr|K7ES61|K7ES61_HUMAN 39S ribosomal protein L4, mitochondrial (Fragment) OS=Homo sapiens GN=MRPL4 PE=4 SV=1;>tr|K7ELQ0|K7ELQ0_HUMAN 39S ribosomal protein L4,	34.919	1	0	1	1	2	2	8591300	0	0	180910000	0	26971000	0	31505000	163120000	2.86377e+06	6.92937e+07	64875000	4.59674	4.50168	6.29763	6.26902	311	311;300;220;163;127	19.3	19.3	19.3	8	0	0	13.2	0	5.1	0	5.1	11.3	3;3;2;2;2	3;3;2;2;2	3;3;2;2;2	3	3	3	1
HNRNPU	3192	heterogeneous nuclear ribonucleoprotein U	Q00839	Heterogeneous nuclear ribonucleoprotein U	>sp|Q00839|HNRPU_HUMAN Heterogeneous nuclear ribonucleoprotein U OS=Homo sapiens GN=HNRNPU PE=1 SV=6	90.583	0	0	0	1	2	2	5898100	0	0	134370000	0	659510	31371000	0	48800000	1.96603e+06	4.50098e+07	2.67237e+07	4.51688	3.76476	5.69626	5.46985	825	825	12.5	12.5	12.5	1.1	0	0	6.7	0	2.8	4.1	0	2.2	7	7	7	7	7	7	1
RPS4X	6191	ribosomal protein S4, X-linked	P62701	40S ribosomal protein S4, X isoform	>sp|P62701|RS4X_HUMAN 40S ribosomal protein S4, X isoform OS=Homo sapiens GN=RPS4X PE=1 SV=2	29.597	0	0	0	1	1	2	43566000	0	0	469510000	0	0	378480000	0	612360000	14522000	1.56503e+08	330280000	3.42988	4.50738	6.72328	7.04763	263	263;263;263;262;122;273	42.6	42.6	42.6	3.4	0	0	6.1	0	0	37.3	0	8.7	12;4;4;4;3;1	12;4;4;4;3;1	12;4;4;4;3;1	12	12	12	1
MRPS31	10240	mitochondrial ribosomal protein S31	Q92665	28S ribosomal protein S31, mitochondrial	>sp|Q92665|RT31_HUMAN 28S ribosomal protein S31, mitochondrial OS=Homo sapiens GN=MRPS31 PE=1 SV=3	45.318	0	1	1	1	1	2	14093000	0	0	122440000	0	0	0	81432000	206630000	4.69767e+06	4.08133e+07	9.60207e+07	3.11902	4.35333	5.95453	6.32609	395	395	34.2	34.2	34.2	12.4	0	0	18	0	0	0	9.4	23.5	8	8	8	8	8	8	3
HSP90AA1	3320	heat shock protein 90 alpha family class A member 1	P07900;P08238;Q86U12;Q58FF8;Q14568;H0Y598;H0Y6E4;H0Y5S7	Heat shock protein HSP 90-alpha;Heat shock protein HSP 90-beta;Putative heat shock protein HSP 90-beta 2;Putative heat shock protein HSP 90-alpha A2	>sp|P07900|HS90A_HUMAN Heat shock protein HSP 90-alpha OS=Homo sapiens GN=HSP90AA1 PE=1 SV=5;>sp|P08238|HS90B_HUMAN Heat shock protein HSP 90-beta OS=Homo sapiens GN=HSP90AB1 PE=1 SV=4;>tr|Q86U12|Q86U12_HUMAN Full-length cDNA clone CS0CAP007YF18 of Thymus	84.659	0	0	0	1	3	2	0	0	9336800	191720000	10087000	39734000	4248400	0	39223000	3.11227e+06	8.05137e+07	1.44905e+07	4.6932	2.21907	5.9782	5.23341	732	732;724;413;381;343;171;150;142	3.1	3.1	3.1	0	0	1.9	1.9	1.9	1.9	1.2	0	1.9	2;2;2;1;1;1;1;1	2;2;2;1;1;1;1;1	2;2;2;1;1;1;1;1	2	2	2	0
RPS11	6205	ribosomal protein S11	P62280	40S ribosomal protein S11	>sp|P62280|RS11_HUMAN 40S ribosomal protein S11 OS=Homo sapiens GN=RPS11 PE=1 SV=3	18.431	0	0	0	1	1	3	15866000	0	0	129350000	0	0	184680000	20407000	389970000	5.28867e+06	4.31167e+07	1.98352e+08	3.02727	5.22902	6.3691	7.03189	158	158	38.6	38.6	38.6	12	0	0	7	0	0	32.3	7	27.2	6	6	6	6	6	6	2
RPL19	6143	ribosomal protein L19	P84098;J3KTE4;J3QR09;J3QL15	60S ribosomal protein L19	>sp|P84098|RL19_HUMAN 60S ribosomal protein L19 OS=Homo sapiens GN=RPL19 PE=1 SV=1;>tr|J3KTE4|J3KTE4_HUMAN Ribosomal protein L19 OS=Homo sapiens GN=RPL19 PE=3 SV=1;>tr|J3QR09|J3QR09_HUMAN Ribosomal protein L19 OS=Homo sapiens GN=RPL19 PE=3 SV=1;>tr|J3QL15|	23.466	0	0	0	2	2	3	41634000	0	2322900	217820000	0	120080000	196780000	681500000	1644300000	14652300	1.12633e+08	840860000	2.94243	5.84267	6.68123	7.55428	196	196;194;193;128	36.2	36.2	36.2	8.2	0	4.6	18.4	0	26	16.8	26.5	22.4	11;11;11;6	11;11;11;6	11;11;11;6	11	11	11	2
ATP1A1	476	ATPase Na+/K+ transporting subunit alpha 1	F5H3A1;P05023;E9PC51;B7Z2T0;F5H6J6;P13637	Sodium/potassium-transporting ATPase subunit alpha-1;Sodium/potassium-transporting ATPase subunit alpha-3	>tr|F5H3A1|F5H3A1_HUMAN Sodium/potassium-transporting ATPase subunit alpha-1 OS=Homo sapiens GN=ATP1A1 PE=3 SV=1;>sp|P05023|AT1A1_HUMAN Sodium/potassium-transporting ATPase subunit alpha-1 OS=Homo sapiens GN=ATP1A1 PE=1 SV=1;>tr|E9PC51|E9PC51_HUMAN Sodium/	113	0	0	0	1	1	1	36224000	0	0	273300000	0	0	22012000	0	0	1.20747e+07	91100000	7.33733e+06	2.91547	-0.718656	5.90644	4.81246	1023	1023;1023;1226;1026;1024;1013;1020;1009;1035;714	7.6	7.6	7.6	4.3	0	0	6.2	0	0	1.1	0	0	5;5;3;3;3;3;2;2;1;1	5;5;3;3;3;3;2;2;1;1	5;5;3;3;3;3;2;2;1;1	5	5	5	3
RPS8	6202	ribosomal protein S8	P62241;Q5JR95	40S ribosomal protein S8	>sp|P62241|RS8_HUMAN 40S ribosomal protein S8 OS=Homo sapiens GN=RPS8 PE=1 SV=2;>tr|Q5JR95|Q5JR95_HUMAN 40S ribosomal protein S8 OS=Homo sapiens GN=RPS8 PE=4 SV=1	24.205	0	0	0	2	2	3	56464000	0	1869800	406480000	0	8949600	345720000	1140100000	1227000000	19444600	1.38477e+08	9.04273e+08	2.8322	5.53932	6.75747	7.57239	208	208;188	51.9	51.9	51.9	18.8	0	5.3	21.6	0	5.8	31.7	41.8	46.2	10;9	10;9	10;9	10	10	10	3
P4HB	5034	prolyl 4-hydroxylase subunit beta	P07237;H7BZ94;F5H8J2;I3L2P8;H0Y3Z3	Protein disulfide-isomerase	>sp|P07237|PDIA1_HUMAN Protein disulfide-isomerase OS=Homo sapiens GN=P4HB PE=1 SV=3;>tr|H7BZ94|H7BZ94_HUMAN Protein disulfide-isomerase OS=Homo sapiens GN=P4HB PE=3 SV=2;>tr|F5H8J2|F5H8J2_HUMAN Protein disulfide-isomerase OS=Homo sapiens GN=P4HB PE=3 SV=1	57.116	0	0	1	2	2	2	19089000	0	18516000	0	9034500	238030000	7638100	0	56795000	12535000	8.23548e+07	21477700	2.71589	0.776878	6.15893	5.57523	508	508;464;451;450;274;200;236;188;148;166;156;117;106;54	38.4	38.4	38.4	4.3	0	6.1	0	1.8	36.6	3.1	0	12.2	14;13;12;12;7;6;5;5;5;4;3;2;2;1	14;13;12;12;7;6;5;5;5;4;3;2;2;1	14;13;12;12;7;6;5;5;5;4;3;2;2;1	14	14	14	2
RPL18	6141	ribosomal protein L18	J3QQ67;Q07020;H0YHA7;F8VWC5;F8VUA6;G3V203;F8VYV2	60S ribosomal protein L18	>tr|J3QQ67|J3QQ67_HUMAN 60S ribosomal protein L18 (Fragment) OS=Homo sapiens GN=RPL18 PE=3 SV=1;>sp|Q07020|RL18_HUMAN 60S ribosomal protein L18 OS=Homo sapiens GN=RPL18 PE=1 SV=2;>tr|H0YHA7|H0YHA7_HUMAN 60S ribosomal protein L18 (Fragment) OS=Homo sapiens	21.728	0	0	0	2	3	3	22105000	0	1220000	117350000	12751000	91041000	578360000	743330000	983730000	7775000	73714000	7.68473e+08	3.24502	6.62701	6.53053	7.54861	190	190;188;167;159;130;164;133	36.8	36.8	36.8	5.8	0	7.4	6.8	6.8	13.7	24.7	29.5	24.7	6;6;6;6;6;5;4	6;6;6;6;6;5;4	6;6;6;6;6;5;4	6	6	6	1
RPL3	6122	ribosomal protein L3	P39023;G5E9G0;B5MCW2	60S ribosomal protein L3	>sp|P39023|RL3_HUMAN 60S ribosomal protein L3 OS=Homo sapiens GN=RPL3 PE=1 SV=2;>tr|G5E9G0|G5E9G0_HUMAN 60S ribosomal protein L3 OS=Homo sapiens GN=RPL3 PE=2 SV=1;>tr|B5MCW2|B5MCW2_HUMAN 60S ribosomal protein L3 (Fragment) OS=Homo sapiens GN=RPL3 PE=3 SV=1	46.108	0	0	0	1	2	3	6880700	0	0	78565000	0	7584900	444730000	1106500000	1714300000	2.29357e+06	2.87166e+07	1088510000	3.64622	8.89055	5.79436	7.37306	403	403;351;272;305;261;180;407	41.2	41.2	41.2	5.5	0	0	13.4	0	1.7	19.6	23.6	20.1	19;17;10;9;7;3;2	19;17;10;9;7;3;2	19;17;10;9;7;3;2	19	19	19	1
RPN1	6184	ribophorin I	P04843;B7Z4L4	Dolichyl-diphosphooligosaccharide--protein glycosyltransferase subunit 1	>sp|P04843|RPN1_HUMAN Dolichyl-diphosphooligosaccharide--protein glycosyltransferase subunit 1 OS=Homo sapiens GN=RPN1 PE=1 SV=1;>tr|B7Z4L4|B7Z4L4_HUMAN Dolichyl-diphosphooligosaccharide--protein glycosyltransferase subunit 1 OS=Homo sapiens GN=RPN1 PE=2 S	68.569	0	0	0	1	1	2	13286000	0	0	82339000	0	0	6916200	0	39592000	4.42867e+06	2.74463e+07	1.55027e+07	2.63167	1.80758	5.60236	5.35428	607	607;435;121	7.9	7.9	7.9	1.3	0	0	5.9	0	0	2	0	2	4;3;1	4;3;1	4;3;1	4	4	4	1
LRPPRC	10128	leucine rich pentatricopeptide repeat containing	P42704	Leucine-rich PPR motif-containing protein, mitochondrial	>sp|P42704|LPPRC_HUMAN Leucine-rich PPR motif-containing protein, mitochondrial OS=Homo sapiens GN=LRPPRC PE=1 SV=3	157.9	0	0	1	3	3	3	651030000	174220000	319970000	2979700000	273020000	3551500000	18539000	2307000000	2052100000	381740000	2.26807e+09	1459213000	2.57081	1.93453	7.15727	6.96574	1394	1394;504;359;77	66.2	66.2	66.2	27.9	13.2	22.7	40	17.1	57.9	2.1	30	24.9	87;25;22;4	87;25;22;4	86;25;22;4	87	87	86	25
MRPL45	84311	mitochondrial ribosomal protein L45	Q9BRJ2	39S ribosomal protein L45, mitochondrial	>sp|Q9BRJ2|RM45_HUMAN 39S ribosomal protein L45, mitochondrial OS=Homo sapiens GN=MRPL45 PE=1 SV=2	35.351	1	0	1	2	2	3	17208000	0	5015200	100190000	0	30706000	28937000	48770000	61699000	7.40773e+06	43632000	4.64687e+07	2.55828	2.64915	6.0914	6.11876	306	306	15.7	15.7	15.7	6.5	0	9.2	15.7	0	9.2	9.2	15.7	9.2	2	2	2	2	2	2	1
VCP	7415	valosin containing protein	P55072	Transitional endoplasmic reticulum ATPase	>sp|P55072|TERA_HUMAN Transitional endoplasmic reticulum ATPase OS=Homo sapiens GN=VCP PE=1 SV=4	89.321	0	0	0	1	2	2	8617700	0	0	37751000	0	63454000	28648000	0	53417000	2.87257e+06	33735000	27355000	3.55383	3.25139	5.57713	5.48608	806	806;160;115	13.6	13.6	13.6	2.1	0	0	3.8	0	9.8	4.2	0	4.2	7;1;1	7;1;1	7;1;1	7	7	7	1
RPLP0	6175	ribosomal protein lateral stalk subunit P0	P05388;F8VWS0;Q3B7A4;F8VU65;G3V210;Q8NHW5;F8VW21;F8VRK7;F8VPE8;F8VQY6;F8VZS0	60S acidic ribosomal protein P0;60S acidic ribosomal protein P0-like	>sp|P05388|RLA0_HUMAN 60S acidic ribosomal protein P0 OS=Homo sapiens GN=RPLP0 PE=1 SV=1;>tr|F8VWS0|F8VWS0_HUMAN 60S acidic ribosomal protein P0 OS=Homo sapiens GN=RPLP0 PE=3 SV=1;>tr|Q3B7A4|Q3B7A4_HUMAN 60S acidic ribosomal protein P0 OS=Homo sapiens GN=R	34.273	0	0	0	1	3	3	54570000	0	0	655310000	20634000	270210000	449900000	1500100000	1077100000	18190000	3.15385e+08	1.00903e+09	4.1159	5.79368	6.96389	7.46895	317	317;281;255;247;166;317;244;156;153;142;246;121;111;107	53.9	53.9	53.9	3.5	0	0	34.4	13.2	35.6	39.4	38.5	35.6	16;16;16;12;12;11;10;10;10;10;8;7;7;4	16;16;16;12;12;11;10;10;10;10;8;7;7;4	16;16;16;12;12;11;10;10;10;10;8;7;7;4	16	16	16	1
GRN	2896	granulin precursor	P28799;K7EKL3;K7EMR1	Granulins;Acrogranin;Paragranulin;Granulin-1;Granulin-2;Granulin-3;Granulin-4;Granulin-5;Granulin-6;Granulin-7	>sp|P28799|GRN_HUMAN Granulins OS=Homo sapiens GN=GRN PE=1 SV=2;>tr|K7EKL3|K7EKL3_HUMAN Paragranulin (Fragment) OS=Homo sapiens GN=GRN PE=4 SV=1;>tr|K7EMR1|K7EMR1_HUMAN Paragranulin (Fragment) OS=Homo sapiens GN=GRN PE=4 SV=1	63.544	0	0	0	2	2	0	1537200	0	2478200	7697700	0	14700000	0	0	0	1.33847e+06	7465900	1	2.47973	-20.3521	5.07001	-1.80307	593	593;388;172	8.4	8.4	8.4	2.7	0	2.7	2.7	0	5.7	0	0	0	2;2;1	2;2;1	2;2;1	2	2	2	1
PDIA3	2923	protein disulfide isomerase family A member 3	P30101;G5EA52	Protein disulfide-isomerase A3	>sp|P30101|PDIA3_HUMAN Protein disulfide-isomerase A3 OS=Homo sapiens GN=PDIA3 PE=1 SV=4;>tr|G5EA52|G5EA52_HUMAN Protein disulfide isomerase family A, member 3, isoform CRA_b OS=Homo sapiens GN=PDIA3 PE=3 SV=1	56.782	0	0	0	2	2	2	23913000	0	49757000	269600000	0	134800000	2715900	0	269390000	2.45567e+07	134800000	9.0702e+07	2.45663	1.88502	6.37548	6.20341	505	505;485	39.8	39.8	30.3	2.2	0	15	11.7	0	19.6	5.3	0	12.3	16;16	16;16	11;11	16	16	11	1
ATP2A2	488	ATPase sarcoplasmic/endoplasmic reticulum Ca2+ transporting 2	P16615;H7C5W9;O14983;B3KY17	Sarcoplasmic/endoplasmic reticulum calcium ATPase 2;Sarcoplasmic/endoplasmic reticulum calcium ATPase 1	>sp|P16615|AT2A2_HUMAN Sarcoplasmic/endoplasmic reticulum calcium ATPase 2 OS=Homo sapiens GN=ATP2A2 PE=1 SV=1;>tr|H7C5W9|H7C5W9_HUMAN Sarcoplasmic/endoplasmic reticulum calcium ATPase 2 (Fragment) OS=Homo sapiens GN=ATP2A2 PE=3 SV=1;>sp|O14983|AT2A1_HUMAN	114.76	0	0	0	1	1	0	8948800	0	0	48036000	0	0	0	0	0	2.98293e+06	16012000	1	2.42435	-21.5083	5.14466	-2.05979	1042	1042;933;1001;869	2.1	2.1	2.1	1.2	0	0	0.9	0	0	0	0	0	2;2;1;1	2;2;1;1	2;2;1;1	2	2	2	1
RPS7	6201	ribosomal protein S7	P62081;B5MCP9	40S ribosomal protein S7	>sp|P62081|RS7_HUMAN 40S ribosomal protein S7 OS=Homo sapiens GN=RPS7 PE=1 SV=1;>tr|B5MCP9|B5MCP9_HUMAN 40S ribosomal protein S7 OS=Homo sapiens GN=RPS7 PE=4 SV=1	22.127	0	0	0	1	2	3	24734000	0	0	230220000	0	28587000	325340000	3525100000	1596600000	8.24467e+06	86269000	1815680000	3.38731	7.78283	6.59093	7.91412	194	194;187	75.8	75.8	75.8	33.5	0	0	33.5	0	17.5	22.7	71.6	55.2	17;12	17;12	17;12	17	17	17	3
RPL8	6132	ribosomal protein L8	P62917;E9PKZ0;E9PIZ3;E9PKU4;G3V1A1;E9PP36	60S ribosomal protein L8	>sp|P62917|RL8_HUMAN 60S ribosomal protein L8 OS=Homo sapiens GN=RPL8 PE=1 SV=2;>tr|E9PKZ0|E9PKZ0_HUMAN 60S ribosomal protein L8 OS=Homo sapiens GN=RPL8 PE=4 SV=1;>tr|E9PIZ3|E9PIZ3_HUMAN 60S ribosomal protein L8 OS=Homo sapiens GN=RPL8 PE=4 SV=1;>tr|E9PKU4	28.024	0	0	0	2	3	3	77198000	0	1116400	447230000	9732600	155870000	345990000	1415300000	1873600000	26104800	2.04278e+08	1211630000	2.96814	5.53649	6.86269	7.63584	257	257;205;221;235;167;148	39.7	39.7	39.7	22.2	0	4.3	28	4.3	24.9	30	31.1	34.6	12;11;10;9;9;6	12;11;10;9;9;6	12;11;10;9;9;6	12	12	12	3
RPSA	3921	ribosomal protein SA	P08865;C9J9K3;A6NE09	40S ribosomal protein SA	>sp|P08865|RSSA_HUMAN 40S ribosomal protein SA OS=Homo sapiens GN=RPSA PE=1 SV=4;>tr|C9J9K3|C9J9K3_HUMAN 40S ribosomal protein SA (Fragment) OS=Homo sapiens GN=RPSA PE=3 SV=1;>tr|A6NE09|A6NE09_HUMAN Protein RPSAP58 OS=Homo sapiens GN=RPSAP58 PE=3 SV=1	32.854	0	0	0	3	2	3	74278000	4958700	34214000	190140000	0	188610000	309120000	74364000	544490000	37816900	126250000	3.09325e+08	1.73918	3.03202	6.58464	6.97383	295	295;264;295;73	47.1	47.1	47.1	11.9	2.7	16.3	19.3	0	25.1	33.6	4.4	28.8	9;9;7;1	9;9;7;1	9;9;7;1	9	9	9	2
ATP5A1	498	ATP synthase, H+ transporting, mitochondrial F1 complex, alpha subunit 1, cardiac muscle	P25705;K7ENP3;K7EK63;K7EK77;K7ERX7;K7EQT2;K7EJP1	ATP synthase subunit alpha, mitochondrial	>sp|P25705|ATPA_HUMAN ATP synthase subunit alpha, mitochondrial OS=Homo sapiens GN=ATP5A1 PE=1 SV=1;>tr|K7ENP3|K7ENP3_HUMAN ATP synthase subunit alpha, mitochondrial OS=Homo sapiens GN=ATP5A1 PE=4 SV=1;>tr|K7EK63|K7EK63_HUMAN ATP synthase subunit alpha, mi	59.75	0	0	1	1	1	1	398400000	0	0	1872500000	0	0	525460000	0	0	132800000	6.24167e+08	1.75153e+08	2.23268	0.399363	7.01896	6.46708	553	553;531;449;207;205;163;145;199;111;77	35.8	35.8	35.8	16.6	0	0	27.1	0	0	27.8	0	0	19;16;14;12;12;11;10;8;6;2	19;16;14;12;12;11;10;8;6;2	19;16;14;12;12;11;10;8;6;2	19	19	19	7
SLIRP	81892	SRA stem-loop interacting RNA binding protein	Q9GZT3;J3KMY7;G3V2S9;G3V4X6;H0YJ40	SRA stem-loop-interacting RNA-binding protein, mitochondrial	>sp|Q9GZT3|SLIRP_HUMAN SRA stem-loop-interacting RNA-binding protein, mitochondrial OS=Homo sapiens GN=SLIRP PE=1 SV=1;>tr|J3KMY7|J3KMY7_HUMAN SRA stem-loop-interacting RNA-binding protein, mitochondrial OS=Homo sapiens GN=SLIRP PE=4 SV=1;>tr|G3V2S9|G3V2S9	12.349	0	0	1	2	3	1	115780000	0	72457000	799360000	17121000	464240000	0	0	195850000	6.27457e+07	426907000	6.52833e+07	2.76633	0.0571989	7.5387	6.72317	109	109;107;124;98;96;76;40;72;56	49.5	49.5	49.5	22	0	33	33	9.2	43.1	0	0	17.4	5;5;4;4;4;2;2;1;1	5;5;4;4;4;2;2;1;1	5;5;4;4;4;2;2;1;1	5	5	5	2
RPL13A	23521	ribosomal protein L13a	P40429	60S ribosomal protein L13a	>sp|P40429|RL13A_HUMAN 60S ribosomal protein L13a OS=Homo sapiens GN=RPL13A PE=1 SV=2	23.577	0	0	0	1	2	3	16059000	0	0	75819000	0	65194000	132660000	1157900000	704850000	5353000	4.70043e+07	6.65137e+08	3.13437	6.95716	6.29965	7.45042	203	203;102	33.5	33.5	33.5	4.9	0	0	4.9	0	9.4	19.7	12.8	12.8	9;4	9;4	9;4	9	9	9	1
RPS24	6229	ribosomal protein S24	P62847;E7EPK6;E7ETK0	40S ribosomal protein S24	>sp|P62847|RS24_HUMAN 40S ribosomal protein S24 OS=Homo sapiens GN=RPS24 PE=1 SV=1;>tr|E7EPK6|E7EPK6_HUMAN 40S ribosomal protein S24 OS=Homo sapiens GN=RPS24 PE=3 SV=1;>tr|E7ETK0|E7ETK0_HUMAN 40S ribosomal protein S24 OS=Homo sapiens GN=RPS24 PE=3 SV=1	15.423	0	0	0	1	1	2	7285600	0	0	31029000	0	0	18071000	0	2802200	2.42853e+06	10343000	6.95773e+06	2.0905	1.51853	5.82648	5.6543	133	133;289;131	25.6	25.6	25.6	9	0	0	9	0	0	18	0	7.5	3;2;2	3;2;2	3;2;2	3	3	3	1
RPL4	6124	ribosomal protein L4	P36578;H3BM89	60S ribosomal protein L4	>sp|P36578|RL4_HUMAN 60S ribosomal protein L4 OS=Homo sapiens GN=RPL4 PE=1 SV=5;>tr|H3BM89|H3BM89_HUMAN 60S ribosomal protein L4 OS=Homo sapiens GN=RPL4 PE=4 SV=1	47.697	0	0	0	2	3	3	150370000	0	3668400	900380000	37928000	16147000	1281700000	2503000000	3431100000	5.13461e+07	3.18152e+08	2.40527e+09	2.63139	5.5498	6.82414	7.70267	427	427;333;171;170	52.5	52.5	52.5	11.7	0	4.4	15.5	9.1	4	41.9	35.6	43.8	23;14;11;11	23;14;11;11	23;14;11;11	23	23	23	4
MRPS28	28957	mitochondrial ribosomal protein S28	Q9Y2Q9;H0YAT2;H7C5V3;F5H0B0;E5RFH3;E5RGC7;H0YC42	28S ribosomal protein S28, mitochondrial	>sp|Q9Y2Q9|RT28_HUMAN 28S ribosomal protein S28, mitochondrial OS=Homo sapiens GN=MRPS28 PE=1 SV=1;>tr|H0YAT2|H0YAT2_HUMAN 28S ribosomal protein S28, mitochondrial (Fragment) OS=Homo sapiens GN=MRPS28 PE=4 SV=1;>tr|H7C5V3|H7C5V3_HUMAN 28S ribosomal protein	20.843	0	1	1	1	1	1	17876000	0	0	72755000	0	0	0	91252000	0	5.95867e+06	2.42517e+07	3.04173e+07	2.02502	2.35183	6.06578	6.16416	187	187;143;163;278;125;103;94;109	22.5	22.5	22.5	5.9	0	0	16.6	0	0	0	5.3	0	4;4;3;2;2;2;2;1	4;4;3;2;2;2;2;1	4;4;3;2;2;2;2;1	4	4	4	1
SARS2	54938	seryl-tRNA synthetase 2, mitochondrial	Q9NP81;E7EX87;B4DJM9	Serine--tRNA ligase, mitochondrial	>sp|Q9NP81|SYSM_HUMAN Serine--tRNA ligase, mitochondrial OS=Homo sapiens GN=SARS2 PE=1 SV=1;>tr|E7EX87|E7EX87_HUMAN Serine--tRNA ligase, mitochondrial OS=Homo sapiens GN=SARS2 PE=4 SV=1;>tr|B4DJM9|B4DJM9_HUMAN Serine--tRNA ligase, mitochondrial OS=Homo sap	58.282	0	0	1	1	1	1	3487100	0	0	13582000	0	0	17670000	0	0	1.16237e+06	4.52733e+06	5890000	1.9616	2.3412	4.89031	5.00458	518	518;518;236	7.9	7.9	7.9	2.9	0	0	2.9	3.1	0	5	0	0	3;2;2	3;2;2	3;2;2	3	3	3	1
RPL27	6155	ribosomal protein L27	P61353;K7ELC7;K7EQQ9	60S ribosomal protein L27	>sp|P61353|RL27_HUMAN 60S ribosomal protein L27 OS=Homo sapiens GN=RPL27 PE=1 SV=2;>tr|K7ELC7|K7ELC7_HUMAN 60S ribosomal protein L27 (Fragment) OS=Homo sapiens GN=RPL27 PE=4 SV=1;>tr|K7EQQ9|K7EQQ9_HUMAN 60S ribosomal protein L27 OS=Homo sapiens GN=RPL27 PE	15.798	0	0	0	1	1	3	30000000	0	0	0	0	110380000	157570000	409470000	1032300000	10000000	3.67933e+07	5.33113e+08	1.87944	5.73637	6.36717	7.52822	136	136;144;80;40	36.8	36.8	36.8	5.9	0	0	0	0	12.5	20.6	12.5	36.8	5;4;3;1	5;4;3;1	5;4;3;1	5	5	5	1
RPS14	6208	ribosomal protein S14	P62263;E5RH77;H0YB22	40S ribosomal protein S14	>sp|P62263|RS14_HUMAN 40S ribosomal protein S14 OS=Homo sapiens GN=RPS14 PE=1 SV=3;>tr|E5RH77|E5RH77_HUMAN 40S ribosomal protein S14 OS=Homo sapiens GN=RPS14 PE=4 SV=1;>tr|H0YB22|H0YB22_HUMAN 40S ribosomal protein S14 (Fragment) OS=Homo sapiens GN=RPS14 PE	16.273	0	0	1	1	1	3	12446000	0	0	45605000	0	0	122560000	80151000	55540000	4.14867e+06	1.52017e+07	8.60837e+07	1.87351	4.37502	5.97042	6.72345	151	151;134;120	31.1	31.1	31.1	7.3	0	0	21.2	0	0	31.1	7.3	7.3	4;3;3	4;3;3	4;3;3	4	4	4	1
MRPL28	10573	mitochondrial ribosomal protein L28	Q13084;Q4TT38;A2IDC6	39S ribosomal protein L28, mitochondrial	>sp|Q13084|RM28_HUMAN 39S ribosomal protein L28, mitochondrial OS=Homo sapiens GN=MRPL28 PE=1 SV=4;>tr|Q4TT38|Q4TT38_HUMAN 39S ribosomal protein L28, mitochondrial OS=Homo sapiens GN=MRPL28 PE=4 SV=1;>tr|A2IDC6|A2IDC6_HUMAN 39S ribosomal protein L28, mitoc	30.156	1	0	1	1	3	2	14182000	0	0	136090000	7048200	11847000	0	117140000	22911000	4.72733e+06	5.16617e+07	4.66837e+07	3.45	3.30382	6.2338	6.18979	256	256;256;240;218	25.8	25.8	25.8	21.1	0	0	9.4	9.4	17.6	0	14.1	9	5;5;3;2	5;5;3;2	5;5;3;2	5	5	5	2
MRPL43	84545	mitochondrial ribosomal protein L43	B1AL06;C9J5Q3;Q8N983;B1AL05;H0Y6Y8;H0YBU8	39S ribosomal protein L43, mitochondrial	>tr|B1AL06|B1AL06_HUMAN 39S ribosomal protein L43, mitochondrial OS=Homo sapiens GN=MRPL43 PE=2 SV=1;>tr|C9J5Q3|C9J5Q3_HUMAN 39S ribosomal protein L43, mitochondrial OS=Homo sapiens GN=MRPL43 PE=4 SV=1;>sp|Q8N983|RM43_HUMAN 39S ribosomal protein L43, mitoc	28.675	1	0	1	1	2	2	0	8125200	0	0	9550500	49252000	0	33860000	126140000	2708400	1.96008e+07	5.33333e+07	2.8554	4.29952	5.83477	6.2695	261	261;235;215;184;169;148	11.1	11.1	11.1	0	4.2	4.2	0	4.2	4.2	0	4.2	6.9	3;3;3;3;3;2	3;3;3;3;3;2	3;3;3;3;3;2	3	3	3	0
HSPA1A	3303	heat shock protein family A (Hsp70) member 1A	P08107;F8VZJ4;E7EP94;Q5SP16	Heat shock 70 kDa protein 1A/1B	>sp|P08107|HSP71_HUMAN Heat shock 70 kDa protein 1A/1B OS=Homo sapiens GN=HSPA1A PE=1 SV=5;>tr|F8VZJ4|F8VZJ4_HUMAN Heat shock 70 kDa protein 1A/1B OS=Homo sapiens GN=HSPA1B PE=3 SV=1;>tr|E7EP94|E7EP94_HUMAN Heat shock 70 kDa protein 1A/1B OS=Homo sapiens G	70.051	0	0	0	3	3	3	361900000	27563000	180360000	666510000	286210000	1008700000	24453000	377680000	630040000	189941000	6.53807e+08	3.44058e+08	1.78331	0.857099	6.97004	6.69122	641	641;618;550;476;232	50.2	50.2	27	24	4.8	25	14.7	17.6	42.1	2	9.7	22	27;24;20;16;8	27;24;20;16;8	12;9;7;5;1	27	27	12	11
ILF3	3609	interleukin enhancer binding factor 3	Q12906;G5E9M5	Interleukin enhancer-binding factor 3	>sp|Q12906|ILF3_HUMAN Interleukin enhancer-binding factor 3 OS=Homo sapiens GN=ILF3 PE=1 SV=3;>tr|G5E9M5|G5E9M5_HUMAN Interleukin enhancer binding factor 3, 90kDa, isoform CRA_b OS=Homo sapiens GN=ILF3 PE=4 SV=1	95.337	0	0	0	2	2	2	3933000	0	941650	0	3776800	12533000	0	34148000	95440000	1.62488e+06	5436600	43196000	1.74237	4.73249	4.75607	5.65618	894	894;898;180	9.6	9.6	9.6	1.9	0	1.2	0	1.2	5.5	0	1.9	2.2	4;3;1	4;3;1	4;3;1	4	4	4	1
RPL17	6139	ribosomal protein L17	J3QL51;P18621;J3KRX5;J3QQT2;J3QLC8;B4E3C2;J3QS96;J3KRB3	60S ribosomal protein L17	>tr|J3QL51|J3QL51_HUMAN 60S ribosomal protein L17 OS=Homo sapiens GN=RPL17 PE=3 SV=1;>sp|P18621|RL17_HUMAN 60S ribosomal protein L17 OS=Homo sapiens GN=RPL17 PE=1 SV=3;>tr|J3KRX5|J3KRX5_HUMAN 60S ribosomal protein L17 (Fragment) OS=Homo sapiens GN=RPL17 PE	26.372	0	0	0	1	2	3	16974000	0	0	96688000	0	11003000	327650000	1164700000	529580000	5658000	35897000	6.73977e+08	2.6655	6.89626	6.13392	7.4075	228	228;184;174;171;174;146;138;106;56	40.4	40.4	40.4	3.9	0	0	13.2	0	4.4	22.4	28.1	17.5	10;10;10;10;8;8;7;6;3	10;10;10;10;8;8;7;6;3	10;10;10;10;8;8;7;6;3	10	10	10	1
MRPS9	64965	mitochondrial ribosomal protein S9	P82933	28S ribosomal protein S9, mitochondrial	>sp|P82933|RT09_HUMAN 28S ribosomal protein S9, mitochondrial OS=Homo sapiens GN=MRPS9 PE=1 SV=2	45.834	0	1	1	1	2	1	16135000	0	0	98647000	0	1662000	0	0	202290000	5.37833e+06	3.34363e+07	67430000	2.63619	3.64816	5.86303	6.16767	396	396	20.7	20.7	20.7	3.8	0	0	12.1	0	2	4	0	5.8	7	7	7	7	7	7	1
TRAP1	10131	TNF receptor associated protein 1	Q12931;F5H897;I3L0K7	Heat shock protein 75 kDa, mitochondrial	>sp|Q12931|TRAP1_HUMAN Heat shock protein 75 kDa, mitochondrial OS=Homo sapiens GN=TRAP1 PE=1 SV=3;>tr|F5H897|F5H897_HUMAN Heat shock protein 75 kDa, mitochondrial OS=Homo sapiens GN=TRAP1 PE=3 SV=1;>tr|I3L0K7|I3L0K7_HUMAN Heat shock protein 75 kDa, mitoch	80.109	0	0	1	3	3	3	673580000	30890000	28894000	1816900000	48652000	408450000	111910000	149830000	722170000	2.44455e+08	7.58001e+08	327970000	1.63263	0.423997	6.97599	6.61215	704	704;651;495;215;59;108	42.9	42.9	42.9	26.7	4.1	11.6	18.5	8.4	35.4	12.5	7.4	9.4	24;24;17;7;2;1	24;24;17;7;2;1	24;24;17;7;2;1	24	24	24	13
RPL15	6138	ribosomal protein L15	P61313;E7EQV9;E7ENU7;E7EX53	60S ribosomal protein L15;Ribosomal protein L15	>sp|P61313|RL15_HUMAN 60S ribosomal protein L15 OS=Homo sapiens GN=RPL15 PE=1 SV=2;>tr|E7EQV9|E7EQV9_HUMAN Ribosomal protein L15 (Fragment) OS=Homo sapiens GN=RPL15 PE=3 SV=1;>tr|E7ENU7|E7ENU7_HUMAN Ribosomal protein L15 (Fragment) OS=Homo sapiens GN=RPL15	24.146	0	0	0	1	2	3	51449000	0	0	292870000	0	9589900	253810000	687130000	656130000	1.71497e+07	1.0082e+08	5.32357e+08	2.55553	4.95614	6.6207	7.34336	204	204;174;175;133;59	40.7	40.7	40.7	4.4	0	0	7.8	0	6.9	15.2	23	29.4	9;7;6;5;1	9;7;6;5;1	9;7;6;5;1	9	9	9	1
DARS2	55157	aspartyl-tRNA synthetase 2, mitochondrial	Q6PI48	Aspartate--tRNA ligase, mitochondrial	>sp|Q6PI48|SYDM_HUMAN Aspartate--tRNA ligase, mitochondrial OS=Homo sapiens GN=DARS2 PE=1 SV=1	73.562	0	0	1	1	1	1	19098000	0	0	52494000	0	0	14705000	0	0	6366000	17498000	4.90167e+06	1.45873	-0.377115	5.37633	4.82369	645	645	5.6	5.6	5.6	4.2	0	0	2.9	0	0	1.4	0	0	3	3	3	3	3	3	2
YWHAE	7531	tyrosine 3-monooxygenase/tryptophan 5-monooxygenase activation protein epsilon	P62258	14-3-3 protein epsilon	>sp|P62258|1433E_HUMAN 14-3-3 protein epsilon OS=Homo sapiens GN=YWHAE PE=1 SV=1	29.174	0	0	0	3	3	1	18650000	10782000	2635900	38102000	6130900	37006000	0	18930000	0	10689300	2.70796e+07	6310000	1.34104	-0.760455	5.96765	5.33503	255	255;115;109;107;94;38	23.9	23.9	23.9	11.4	16.1	4.7	11.4	11.4	15.3	0	11.4	0	5;2;2;2;2;1	5;2;2;2;2;1	5;2;2;2;2;1	5	5	5	1
MRPS5	64969	mitochondrial ribosomal protein S5	P82675	28S ribosomal protein S5, mitochondrial	>sp|P82675|RT05_HUMAN 28S ribosomal protein S5, mitochondrial OS=Homo sapiens GN=MRPS5 PE=1 SV=2	48.006	0	1	1	1	2	3	9794000	0	0	37483000	0	11416000	69320000	11253000	37678000	3.26467e+06	1.62997e+07	39417000	2.31983	3.59381	5.53088	5.91439	430	430	12.8	12.8	12.8	3.7	0	0	7	0	6.5	5.8	3.3	3.3	4	4	4	4	4	4	1
MRPL40	64976	mitochondrial ribosomal protein L40	Q9NQ50;F8WBK5	39S ribosomal protein L40, mitochondrial	>sp|Q9NQ50|RM40_HUMAN 39S ribosomal protein L40, mitochondrial OS=Homo sapiens GN=MRPL40 PE=1 SV=1;>tr|F8WBK5|F8WBK5_HUMAN 39S ribosomal protein L40, mitochondrial OS=Homo sapiens GN=MRPL40 PE=4 SV=1	24.49	1	0	1	1	2	3	17973000	0	0	70932000	0	16754000	104430000	41361000	93111000	5991000	2.92287e+07	79634000	2.28652	3.73252	6.07682	6.51211	206	206;162	16.5	16.5	16.5	7.8	0	0	7.8	0	7.8	16.5	16.5	7.8	2;2	2;2	2;2	2	2	2	1
ALDH18A1	5832	aldehyde dehydrogenase 18 family member A1	P54886	Delta-1-pyrroline-5-carboxylate synthase;Glutamate 5-kinase;Gamma-glutamyl phosphate reductase	>sp|P54886|P5CS_HUMAN Delta-1-pyrroline-5-carboxylate synthase OS=Homo sapiens GN=ALDH18A1 PE=1 SV=2	87.301	0	0	1	3	3	1	573430000	5251800	5339400	1372800000	6723100	35182000	80420000	0	0	1.94674e+08	4.71568e+08	2.68067e+07	1.27641	-2.86039	6.73253	5.48722	795	795	31.6	31.6	31.6	28.1	1	2.8	23.9	2.3	3.5	5.3	0	0	20	20	20	20	20	20	16
PPIA	5478	peptidylprolyl isomerase A	P62937;C9J5S7;F8WE65	Peptidyl-prolyl cis-trans isomerase A;Peptidyl-prolyl cis-trans isomerase	>sp|P62937|PPIA_HUMAN Peptidyl-prolyl cis-trans isomerase A OS=Homo sapiens GN=PPIA PE=1 SV=2;>tr|C9J5S7|C9J5S7_HUMAN Peptidyl-prolyl cis-trans isomerase OS=Homo sapiens GN=PPIA PE=3 SV=1;>tr|F8WE65|F8WE65_HUMAN Peptidyl-prolyl cis-trans isomerase OS=Homo	18.012	0	0	0	1	2	2	99419000	0	0	463240000	0	16635000	45620000	0	55286000	3.31397e+07	1.59958e+08	3.36353e+07	2.27107	0.0214185	6.94844	6.27123	165	165;121;120;105;58;164;164	49.7	49.7	49.7	29.1	0	0	42.4	0	8.5	20	0	8.5	7;5;5;3;2;1;1	7;5;5;3;2;1;1	7;5;5;3;2;1;1	7	7	7	4
RPS13	6207	ribosomal protein S13	P62277;J3KMX5	40S ribosomal protein S13	>sp|P62277|RS13_HUMAN 40S ribosomal protein S13 OS=Homo sapiens GN=RPS13 PE=1 SV=2;>tr|J3KMX5|J3KMX5_HUMAN 40S ribosomal protein S13 OS=Homo sapiens GN=RPS13 PE=4 SV=1	17.222	0	0	0	1	1	3	15563000	0	0	36959000	0	0	175370000	313130000	243840000	5.18767e+06	1.23197e+07	2.44113e+08	1.24781	5.55632	5.85452	7.15151	151	151;148;116	44.4	44.4	44.4	7.9	0	0	7.3	0	0	22.5	26.5	34.4	7;6;3	7;6;3	7;6;3	7	7	7	1
Unspecified	Unspecified	Ig kappa chain V-III region VG	P04433	Ig kappa chain V-III region VG	>sp|P04433|KV309_HUMAN Ig kappa chain V-III region VG (Fragment) OS=Homo sapiens PE=1 SV=1	12.575	0	0	0	3	3	3	92250000	751030000	11996000	1474800000	220210000	303310000	31138000	250460000	763930000	285092000	6.66107e+08	3.48509e+08	1.22433	0.28977	7.72404	7.44271	115	115	58.3	58.3	58.3	7.8	32.2	7.8	52.2	32.2	32.2	6.1	26.1	13.9	5	5	4	5	5	4	1
MRPL15	29088	mitochondrial ribosomal protein L15	Q9P015;E5RHF4	39S ribosomal protein L15, mitochondrial	>sp|Q9P015|RM15_HUMAN 39S ribosomal protein L15, mitochondrial OS=Homo sapiens GN=MRPL15 PE=1 SV=1;>tr|E5RHF4|E5RHF4_HUMAN 39S ribosomal protein L15, mitochondrial (Fragment) OS=Homo sapiens GN=MRPL15 PE=3 SV=1	33.419	1	0	1	1	2	1	27029000	0	0	104080000	0	21262000	0	0	82425000	9.00967e+06	4.17807e+07	27475000	2.21329	1.60857	6.09698	5.91494	296	296;198;93	31.4	31.4	31.4	6.1	0	0	9.1	0	7.4	0	0	14.9	7;4;3	7;4;3	7;4;3	7	7	7	1
EPB41L2	2037	erythrocyte membrane protein band 4.1 like 2	O43491;E9PHY5;E9PPD9;E9PK52;E9PII3;Q6R5J7	Band 4.1-like protein 2	>sp|O43491|E41L2_HUMAN Band 4.1-like protein 2 OS=Homo sapiens GN=EPB41L2 PE=1 SV=1;>tr|E9PHY5|E9PHY5_HUMAN Band 4.1-like protein 2 OS=Homo sapiens GN=EPB41L2 PE=4 SV=1;>tr|E9PPD9|E9PPD9_HUMAN Band 4.1-like protein 2 OS=Homo sapiens GN=EPB41L2 PE=4 SV=1;>t	112.59	0	0	0	2	2	1	15781000	0	3417300	32215000	0	12239000	6104900	0	0	6.39943e+06	14818000	2.03497e+06	1.21133	-1.65294	5.11929	4.25706	1005	1005;935;852;811;706;383;380;268;240;201;224;179;162;162;153;147;127;118	9	9	7.3	1	0	1	4.8	0	1	1.2	0	0	6;5;4;3;3;3;2;2;2;2;1;1;1;1;1;1;1;1	6;5;4;3;3;3;2;2;2;2;1;1;1;1;1;1;1;1	4;3;2;1;1;3;2;2;2;2;1;1;1;0;1;0;1;1	6	6	4	1
HNRNPF	3185	heterogeneous nuclear ribonucleoprotein F	P52597	Heterogeneous nuclear ribonucleoprotein F;Heterogeneous nuclear ribonucleoprotein F, N-terminally processed	>sp|P52597|HNRPF_HUMAN Heterogeneous nuclear ribonucleoprotein F OS=Homo sapiens GN=HNRNPF PE=1 SV=3	45.671	0	0	0	1	1	0	13118000	0	0	30374000	0	0	0	0	0	4.37267e+06	1.01247e+07	1	1.21129	-22.0601	5.34574	-1.65964	415	415	10.6	10.6	4.1	4.1	0	0	2.4	0	0	0	0	4.1	3	3	1	3	3	1	1
ATP5B	506	ATP synthase, H+ transporting, mitochondrial F1 complex, beta polypeptide	P06576;F8VPV9;H0YH81	ATP synthase subunit beta, mitochondrial;ATP synthase subunit beta	>sp|P06576|ATPB_HUMAN ATP synthase subunit beta, mitochondrial OS=Homo sapiens GN=ATP5B PE=1 SV=3;>tr|F8VPV9|F8VPV9_HUMAN ATP synthase subunit beta OS=Homo sapiens GN=ATP5B PE=3 SV=1;>tr|H0YH81|H0YH81_HUMAN ATP synthase subunit beta (Fragment) OS=Homo sapi	56.559	0	0	1	3	3	3	619440000	834820000	440820000	1920600000	825590000	1592700000	958890000	2068400000	1062900000	6.31693e+08	1.4463e+09	1.3634e+09	1.19507	1.10991	7.40776	7.38212	529	529;518;362;284;259;218;133	65.6	65.6	65.6	35.3	38.2	31.9	40.1	48	46.7	40.8	30.6	29.9	23;21;17;11;7;5;4	23;21;17;11;7;5;4	23;21;17;11;7;5;4	23	23	23	12
PABPC1	26986	poly(A) binding protein cytoplasmic 1	P11940;E7EQV3;E7ERJ7;Q9H361;H0YAR2;H0YBQ4	Polyadenylate-binding protein 1;Polyadenylate-binding protein 3	>sp|P11940|PABP1_HUMAN Polyadenylate-binding protein 1 OS=Homo sapiens GN=PABPC1 PE=1 SV=2;>tr|E7EQV3|E7EQV3_HUMAN Polyadenylate-binding protein 1 OS=Homo sapiens GN=PABPC1 PE=4 SV=1;>tr|E7ERJ7|E7ERJ7_HUMAN Polyadenylate-binding protein 1 OS=Homo sapiens G	70.67	0	0	0	3	3	3	77283000	9588500	3980800	160300000	17600000	29345000	33012000	161540000	528360000	30284100	6.90817e+07	2.40971e+08	1.18974	2.99223	5.99013	6.53273	636	636;591;604;631;284;258;175;129;614;347;118;108;330;255;131;165;75;382;61;43	24.5	24.5	8.2	9.4	1.7	2.2	12.9	3.9	4.6	4.2	8.5	14.6	12;11;10;6;6;6;5;5;4;4;4;4;3;3;3;2;2;1;1;1	12;11;10;6;6;6;5;5;4;4;4;4;3;3;3;2;2;1;1;1	5;5;4;3;4;4;1;1;2;2;1;1;2;1;3;1;0;1;0;0	12	12	5	5
GRSF1	2926	G-rich RNA sequence binding factor 1	Q12849;H0YAK1;H0Y8R1;F5H5I6	G-rich sequence factor 1	>sp|Q12849|GRSF1_HUMAN G-rich sequence factor 1 OS=Homo sapiens GN=GRSF1 PE=1 SV=3;>tr|H0YAK1|H0YAK1_HUMAN G-rich sequence factor 1 (Fragment) OS=Homo sapiens GN=GRSF1 PE=4 SV=1;>tr|H0Y8R1|H0Y8R1_HUMAN G-rich sequence factor 1 (Fragment) OS=Homo sapiens GN	53.126	0	0	1	1	3	3	63609000	0	0	352910000	7890500	42594000	20696000	17147000	417570000	21203000	1.34465e+08	1.51804e+08	2.66489	2.83987	6.4033	6.45598	480	480;453;417;362;114	29.4	29.4	29.4	15.6	2.3	0	17.7	2.3	14.6	2.3	4.6	21.2	8;8;8;8;1	8;8;8;8;1	8;8;8;8;1	8	8	8	4
HSPA8	3312	heat shock protein family A (Hsp70) member 8	P11142;E9PKE3;E9PNE6;A8K7Q2;E9PN89	Heat shock cognate 71 kDa protein	>sp|P11142|HSP7C_HUMAN Heat shock cognate 71 kDa protein OS=Homo sapiens GN=HSPA8 PE=1 SV=1;>tr|E9PKE3|E9PKE3_HUMAN Heat shock cognate 71 kDa protein OS=Homo sapiens GN=HSPA8 PE=3 SV=1;>tr|E9PNE6|E9PNE6_HUMAN Heat shock cognate 71 kDa protein OS=Homo sapie	70.897	0	0	0	3	3	2	298540000	67358000	143320000	449140000	152530000	461360000	0	303440000	361770000	1.69739e+08	3.54343e+08	2.21737e+08	1.06183	0.385526	6.6988	6.49521	646	646;627;500;410;312;187;639;184;178;171;223;151;137;132;168	36.5	33.1	33.1	11.5	5.4	24.6	11.6	12.2	25.5	2	5.9	13.9	21;21;14;11;11;8;7;7;7;7;6;6;6;6;5	17;17;11;9;10;6;4;6;6;6;4;4;5;5;3	17;17;11;9;10;6;4;6;6;6;4;4;5;5;3	21	17	17	6
HSPD1	3329	heat shock protein family D (Hsp60) member 1	P10809	60 kDa heat shock protein, mitochondrial	>sp|P10809|CH60_HUMAN 60 kDa heat shock protein, mitochondrial OS=Homo sapiens GN=HSPD1 PE=1 SV=2	61.054	0	0	1	3	3	3	4579000000	435490000	320300000	8902900000	327100000	1865400000	380790000	431620000	3643700000	1.77826e+09	3.69847e+09	1485370000	1.05646	-0.259647	7.78231	7.38612	573	573;234;221;158;175;94;83;58	78.5	78.5	78.5	72.8	24.8	35.1	56.2	23.2	46.4	32.3	12.2	45	43;15;15;8;6;4;3;1	43;15;15;8;6;4;3;1	43;15;15;8;6;4;3;1	43	43	43	34
MRPL11	65003	mitochondrial ribosomal protein L11	Q9Y3B7;E9PQB6	39S ribosomal protein L11, mitochondrial	>sp|Q9Y3B7|RM11_HUMAN 39S ribosomal protein L11, mitochondrial OS=Homo sapiens GN=MRPL11 PE=1 SV=1;>tr|E9PQB6|E9PQB6_HUMAN 39S ribosomal protein L11, mitochondrial OS=Homo sapiens GN=MRPL11 PE=4 SV=1	20.683	1	0	1	1	1	1	13959000	0	0	28764000	0	0	0	0	98639000	4653000	9588000	3.28797e+07	1.04307	2.82096	5.66611	6.20131	192	192;75	19.3	19.3	19.3	4.7	0	0	8.9	0	0	0	0	14.6	3;2	3;2	3;2	3	3	3	1
Unspecified	Unspecified	Ig kappa chain V-I region EU;Ig kappa chain V-I region CAR	P01598;P01596	Ig kappa chain V-I region EU;Ig kappa chain V-I region CAR	>sp|P01598|KV106_HUMAN Ig kappa chain V-I region EU OS=Homo sapiens PE=1 SV=1;>sp|P01596|KV104_HUMAN Ig kappa chain V-I region CAR OS=Homo sapiens PE=1 SV=1	11.788	0	0	0	3	3	2	23184000	186710000	3724800	317380000	102380000	14487000	0	94951000	44272000	7.12063e+07	144749000	4.64077e+07	1.02348	-0.617641	7.08918	6.59515	108	108;107	26.9	26.9	26.9	10.2	26.9	10.2	10.2	26.9	16.7	0	10.2	10.2	2;1	2;1	2;1	2	2	2	1
MRPS35	60488	mitochondrial ribosomal protein S35	P82673;H0YG82	28S ribosomal protein S35, mitochondrial	>sp|P82673|RT35_HUMAN 28S ribosomal protein S35, mitochondrial OS=Homo sapiens GN=MRPS35 PE=1 SV=1;>tr|H0YG82|H0YG82_HUMAN 28S ribosomal protein S35, mitochondrial (Fragment) OS=Homo sapiens GN=MRPS35 PE=4 SV=1	36.844	0	1	1	1	3	3	28753000	0	0	141060000	10107000	22996000	17409000	94482000	234650000	9.58433e+06	5.80543e+07	1.15514e+08	2.59865	3.59124	6.19747	6.49627	323	323;162	11.5	11.5	11.5	8.4	0	0	11.5	11.5	8.4	8.4	11.5	11.5	2;1	2;1	2;1	2	2	2	1
RPL24	6152	ribosomal protein L24	P83731;C9JNW5;C9JXB8	60S ribosomal protein L24	>sp|P83731|RL24_HUMAN 60S ribosomal protein L24 OS=Homo sapiens GN=RPL24 PE=1 SV=1;>tr|C9JNW5|C9JNW5_HUMAN 60S ribosomal protein L24 OS=Homo sapiens GN=RPL24 PE=4 SV=1;>tr|C9JXB8|C9JXB8_HUMAN 60S ribosomal protein L24 OS=Homo sapiens GN=RPL24 PE=4 SV=1	17.779	0	0	0	1	2	3	63774000	0	0	234060000	0	15676000	282790000	756840000	982790000	21258000	8.32453e+07	674140000	1.96936	4.98697	6.67045	7.57884	157	157;150;121	29.3	29.3	29.3	13.4	0	0	13.4	0	8.3	24.2	18.5	19.1	5;5;4	5;5;4	5;5;4	5	5	5	2
HSPA5	3309	heat shock protein family A (Hsp70) member 5	P11021	78 kDa glucose-regulated protein	>sp|P11021|GRP78_HUMAN 78 kDa glucose-regulated protein OS=Homo sapiens GN=HSPA5 PE=1 SV=2	72.332	0	0	0	3	3	3	963990000	420390000	397540000	1486900000	388190000	1607600000	81216000	586000000	1520800000	5.93973e+08	1.1609e+09	7.29339e+08	0.966769	0.296191	7.20546	7.0036	654	654	46.3	46.3	46.3	25.8	24.3	36.4	25.2	24	39.9	13.3	14.1	25.2	31	31	30	31	31	30	12
DLD	1738	dihydrolipoamide dehydrogenase	P09622;E9PEX6;B4DHG0;B4DT69	Dihydrolipoyl dehydrogenase, mitochondrial;Dihydrolipoyl dehydrogenase	>sp|P09622|DLDH_HUMAN Dihydrolipoyl dehydrogenase, mitochondrial OS=Homo sapiens GN=DLD PE=1 SV=2;>tr|E9PEX6|E9PEX6_HUMAN Dihydrolipoyl dehydrogenase, mitochondrial OS=Homo sapiens GN=DLD PE=4 SV=1;>tr|B4DHG0|B4DHG0_HUMAN Dihydrolipoyl dehydrogenase, mitoc	54.177	0	0	1	3	3	2	586120000	50743000	18392000	1167600000	30314000	64501000	0	64527000	10424000	2.18418e+08	420805000	2.49837e+07	0.946058	-3.12804	6.89027	5.66384	509	509;486;410;461;115;114	37.9	37.9	37.9	27.7	12.8	10.6	29.3	10.4	8.1	0	5.3	6.5	15;14;14;12;1;1	15;14;14;12;1;1	15;14;14;12;1;1	15	15	15	11
RPL26	6154	ribosomal protein L26	P61254;J3QQV1;J3QQQ9;J3QRI7;J3KTJ8;J3QRC4	60S ribosomal protein L26	>sp|P61254|RL26_HUMAN 60S ribosomal protein L26 OS=Homo sapiens GN=RPL26 PE=1 SV=1;>tr|J3QQV1|J3QQV1_HUMAN 60S ribosomal protein L26 OS=Homo sapiens GN=RPL26 PE=4 SV=1;>tr|J3QQQ9|J3QQQ9_HUMAN KRAB-A domain-containing protein 2 OS=Homo sapiens GN=KRBA2 PE=4	17.258	0	0	0	2	3	3	87081000	0	3612000	161410000	6415300	91803000	189980000	811210000	477840000	30231000	8.65428e+07	493010000	1.51738	4.02752	6.70024	7.45587	145	145;110;107;107;97;135;63	47.6	47.6	13.1	15.9	0	6.2	6.2	5.5	11	21.4	42.8	28.3	9;7;7;7;7;6;4	9;7;7;7;7;6;4	3;1;1;1;1;1;1	9	9	3	2
Unspecified	Unspecified	Ig lambda chain V-I region VOR	P01699	Ig lambda chain V-I region VOR	>sp|P01699|LV101_HUMAN Ig lambda chain V-I region VOR OS=Homo sapiens PE=1 SV=1	11.514	0	0	0	1	3	0	0	37930000	0	152140000	33412000	27636000	0	0	0	1.26433e+07	7.10627e+07	1	2.49071	-23.5919	6.79042	-1.06123	111	111	18.9	18.9	18.9	0	18.9	0	8.1	8.1	8.1	0	0	0	2	2	2	2	2	2	0
MRPS30	10884	mitochondrial ribosomal protein S30	Q9NP92	28S ribosomal protein S30, mitochondrial	>sp|Q9NP92|RT30_HUMAN 28S ribosomal protein S30, mitochondrial OS=Homo sapiens GN=MRPS30 PE=1 SV=2	50.364	1	0	1	1	2	1	0	4641100	0	0	4182400	12609000	0	0	69377000	1.54703e+06	5.59713e+06	2.31257e+07	1.85518	3.90192	5.04585	5.66197	439	439	7.3	7.3	7.3	0	4.6	0	0	4.6	4.6	0	0	7.3	2	2	2	2	2	2	0
YBX1	4904	Y-box binding protein 1	P67809;H0Y449	Nuclease-sensitive element-binding protein 1	>sp|P67809|YBOX1_HUMAN Nuclease-sensitive element-binding protein 1 OS=Homo sapiens GN=YBX1 PE=1 SV=3;>tr|H0Y449|H0Y449_HUMAN Nuclease-sensitive element-binding protein 1 (Fragment) OS=Homo sapiens GN=YBX1 PE=4 SV=1	35.924	0	0	0	3	3	3	39680000	5935000	31411000	42855000	29744000	63409000	164700000	1121400000	636210000	2.56753e+07	45336000	640770000	0.820274	4.64135	6.10106	7.25132	324	324;374;216;364	58.6	58.6	53.7	16.4	7.4	41.7	7.4	12.3	12	37.7	52.5	52.2	10;9;4;2	10;9;4;2	7;6;4;0	10	10	7	2
UBAP2L	9898	ubiquitin associated protein 2 like	Q14157;F8W726	Ubiquitin-associated protein 2-like	>sp|Q14157|UBP2L_HUMAN Ubiquitin-associated protein 2-like OS=Homo sapiens GN=UBAP2L PE=1 SV=2;>tr|F8W726|F8W726_HUMAN Ubiquitin-associated protein 2-like OS=Homo sapiens GN=UBAP2L PE=4 SV=1	114.53	0	0	0	1	1	1	81057000	0	0	142740000	0	0	19978000	0	0	27019000	47580000	6.65933e+06	0.816381	-2.02052	5.61851	4.76451	1087	1087;1078;350;280;265;234;182;399;383	11.2	11.2	11.2	7.2	0	0	6.8	0	0	6.1	0	0	8;8;3;2;2;2;2;1;1	8;8;3;2;2;2;2;1;1	8;8;3;2;2;2;2;1;1	8	8	8	5
CCDC47	57003	coiled-coil domain containing 47	Q96A33	Coiled-coil domain-containing protein 47	>sp|Q96A33|CCD47_HUMAN Coiled-coil domain-containing protein 47 OS=Homo sapiens GN=CCDC47 PE=1 SV=1	55.873	0	0	0	1	1	1	22844000	0	0	39547000	0	0	0	0	8600600	7.61467e+06	1.31823e+07	2.86687e+06	0.791753	-1.40931	5.37279	4.71021	483	483	8.9	8.9	8.9	5.4	0	0	7.2	0	0	0	0	3.7	3	3	3	3	3	3	2
RPL23A	6147	ribosomal protein L23a	P62750;A8MUS3;K7ERT8;H7BY10;K7EJV9;K7EMA7	60S ribosomal protein L23a	>sp|P62750|RL23A_HUMAN 60S ribosomal protein L23a OS=Homo sapiens GN=RPL23A PE=1 SV=1;>tr|A8MUS3|A8MUS3_HUMAN 60S ribosomal protein L23a OS=Homo sapiens GN=RPL23A PE=3 SV=1;>tr|K7ERT8|K7ERT8_HUMAN 60S ribosomal protein L23a (Fragment) OS=Homo sapiens GN=RP	17.695	0	0	0	2	3	3	23363000	10133000	0	19171000	23248000	44167000	264150000	1116100000	992310000	1.11653e+07	28862000	7.90853e+08	1.37014	6.14631	6.21248	7.65025	156	156;194;175;158;170;70	42.3	42.3	42.3	16	16	0	10.9	16	8.3	23.1	25	23.1	9;7;7;7;6;6	9;7;7;7;6;6	9;7;7;7;6;6	9	9	9	2
RPL14	9045	ribosomal protein L14	P50914	60S ribosomal protein L14	>sp|P50914|RL14_HUMAN 60S ribosomal protein L14 OS=Homo sapiens GN=RPL14 PE=1 SV=4	23.432	0	0	0	1	3	3	18613000	0	0	38238000	4518300	51201000	319450000	860150000	1199600000	6.20433e+06	31319100	7.93067e+08	2.33569	6.99802	6.126	7.5295	215	215;124	39.1	39.1	39.1	10.2	0	0	9.8	8.8	14	21.9	18.6	34	11;5	11;5	11;5	11	11	11	2
TFAM	7019	transcription factor A, mitochondrial	Q00059;A8MRB2;H7BYN3	Transcription factor A, mitochondrial	>sp|Q00059|TFAM_HUMAN Transcription factor A, mitochondrial OS=Homo sapiens GN=TFAM PE=1 SV=1;>tr|A8MRB2|A8MRB2_HUMAN Transcription factor A, mitochondrial OS=Homo sapiens GN=TFAM PE=4 SV=1;>tr|H7BYN3|H7BYN3_HUMAN Transcription factor A, mitochondrial (Fra	29.096	0	0	1	3	3	2	62416000	38777000	4690900	84906000	7517200	85232000	0	1366100000	849040000	3.52946e+07	59218400	738380000	0.746597	4.38684	6.30862	7.40445	246	246;214;219	54.9	54.9	54.9	13	13	11	17.1	9.3	15	0	26.4	51.6	15;12;11	15;12;11	15;12;11	15	15	15	3
RPL27A	6157	ribosomal protein L27a	P46776;E9PLL6;E9PJD9	60S ribosomal protein L27a	>sp|P46776|RL27A_HUMAN 60S ribosomal protein L27a OS=Homo sapiens GN=RPL27A PE=1 SV=2;>tr|E9PLL6|E9PLL6_HUMAN 60S ribosomal protein L27a OS=Homo sapiens GN=RPL27A PE=3 SV=1;>tr|E9PJD9|E9PJD9_HUMAN 60S ribosomal protein L27a OS=Homo sapiens GN=RPL27A PE=3 S	16.561	0	0	0	1	3	3	57031000	0	0	253170000	4779900	25623000	111510000	96709000	177800000	1.90103e+07	94524300	128673000	2.3139	2.75885	6.75646	6.8904	148	148;108;91;113	32.4	32.4	32.4	22.3	0	0	22.3	14.9	7.4	25.7	14.9	22.3	5;5;4;2	5;5;4;2	5;5;4;2	5	5	5	2
TUFM	7284	Tu translation elongation factor, mitochondrial	P49411	Elongation factor Tu, mitochondrial	>sp|P49411|EFTU_HUMAN Elongation factor Tu, mitochondrial OS=Homo sapiens GN=TUFM PE=1 SV=2	49.541	0	0	1	2	3	3	3546500000	63875000	0	8767000000	47975000	20502000	774840000	515390000	200960000	1.20346e+09	2945159000	4.97063e+08	1.29116	-1.27568	7.77414	7.00145	452	452;101	69.9	69.9	69.9	52	13.5	0	61.5	13.7	6.2	39.2	23.5	14.2	27;2	27;2	27;2	27	27	27	20
TXNDC5	81567	thioredoxin domain containing 5	Q8NBS9;Q86UY0	Thioredoxin domain-containing protein 5	>sp|Q8NBS9|TXND5_HUMAN Thioredoxin domain-containing protein 5 OS=Homo sapiens GN=TXNDC5 PE=1 SV=2;>tr|Q86UY0|Q86UY0_HUMAN TXNDC5 protein OS=Homo sapiens GN=TXNDC5 PE=2 SV=1	47.628	0	0	0	2	1	0	129010000	0	8877100	109500000	0	0	0	0	0	4.59624e+07	36500000	1	-0.332557	-25.4539	5.88443	-1.67786	432	432;360	17.1	17.1	17.1	14.8	0	8.3	5.8	0	0	0	0	0	6;6	6;6	6;6	6	6	6	5
CLTC	1213	clathrin heavy chain	Q00610	Clathrin heavy chain 1	>sp|Q00610|CLH1_HUMAN Clathrin heavy chain 1 OS=Homo sapiens GN=CLTC PE=1 SV=5	191.61	0	0	0	2	2	0	16955000	0	5442100	3965800	0	31603000	0	0	0	7465700	1.18563e+07	1	0.6673	-22.8318	4.79153	-2.28242	1675	1675;1640;1260	4.5	4.5	4.5	1	0	1	1	0	3.5	0	0	0	5;2;2	5;2;2	5;2;2	5	5	5	1
TFRC	7037	transferrin receptor	P02786;G3V0E5;F5H6B1	Transferrin receptor protein 1;Transferrin receptor protein 1, serum form	>sp|P02786|TFR1_HUMAN Transferrin receptor protein 1 OS=Homo sapiens GN=TFRC PE=1 SV=2;>tr|G3V0E5|G3V0E5_HUMAN Transferrin receptor (P90, CD71), isoform CRA_c OS=Homo sapiens GN=TFRC PE=4 SV=1;>tr|F5H6B1|F5H6B1_HUMAN Transferrin receptor protein 1, serum f	84.87	0	0	0	1	3	1	354200000	0	0	1657800000	9676200	18316000	0	0	30215000	1.18067e+08	5.61931e+08	1.00717e+07	2.25079	-3.55123	6.82093	5.07435	760	760;679;478;81;118	34.9	34.9	34.9	20	0	0	33	1.8	3.6	0	0	1.8	20;17;12;3;1	20;17;12;3;1	20;17;12;3;1	20	20	20	11
RPL21	6144	ribosomal protein L21	P46778	60S ribosomal protein L21	>sp|P46778|RL21_HUMAN 60S ribosomal protein L21 OS=Homo sapiens GN=RPL21 PE=1 SV=2	18.565	0	0	0	1	2	3	30056000	0	0	77354000	0	17214000	89861000	243460000	385350000	1.00187e+07	3.15227e+07	239557000	1.6537	4.57961	6.22993	7.11071	160	160;87	37.5	37.5	37.5	16.2	0	0	9.4	0	4.4	20.6	15.6	21.2	6;2	6;2	6;2	6	6	6	2
Unspecified	Unspecified	Ig heavy chain V-III region WEA	P01763	Ig heavy chain V-III region WEA	>sp|P01763|HV302_HUMAN Ig heavy chain V-III region WEA OS=Homo sapiens PE=1 SV=1	12.141	0	0	0	3	2	3	36437000	166070000	3504100	149580000	62101000	0	12696000	164630000	34460000	6.86704e+07	7.05603e+07	7.05953e+07	0.0391697	0.0398852	6.76431	6.76452	114	114;122;122;122;119	42.1	36	26.3	15.8	42.1	9.6	25.4	9.6	9.6	9.6	9.6	9.6	4;1;1;1;1	3;0;0;0;0	2;0;0;0;0	4	3	2	2
RPL10	6134	ribosomal protein L10	P27635;F8W7C6	60S ribosomal protein L10	>sp|P27635|RL10_HUMAN 60S ribosomal protein L10 OS=Homo sapiens GN=RPL10 PE=1 SV=4;>tr|F8W7C6|F8W7C6_HUMAN 60S ribosomal protein L10 OS=Homo sapiens GN=RPL10 PE=4 SV=1	24.604	0	0	0	1	1	3	21851000	0	0	31976000	0	0	272510000	141790000	96892000	7.28367e+06	1.06587e+07	1.70397e+08	0.54929	4.54809	5.6367	6.84046	214	214;163;214;181;108;131;91	26.6	26.6	26.6	12.6	0	0	6.5	0	0	23.4	19.2	20.1	5;4;2;2;2;1;1	5;4;2;2;2;1;1	5;4;2;2;2;1;1	5	5	5	1
PGRMC1	10857	progesterone receptor membrane component 1	O00264	Membrane-associated progesterone receptor component 1	>sp|O00264|PGRC1_HUMAN Membrane-associated progesterone receptor component 1 OS=Homo sapiens GN=PGRMC1 PE=1 SV=3	21.671	0	0	0	1	1	0	66768000	0	0	94310000	0	0	0	0	0	22256000	3.14367e+07	1	0.498254	-24.4077	6.16156	-1.33588	195	195	27.7	27.7	27.7	27.7	0	0	27.7	0	0	0	0	0	2	2	2	2	2	2	2
Unspecified	Unspecified	Ig kappa chain V-II region GM607;Ig kappa chain V-II region TEW;Ig kappa chain V-II region Cum	P06309;P01617;P01614	Ig kappa chain V-II region GM607;Ig kappa chain V-II region TEW;Ig kappa chain V-II region Cum	>sp|P06309|KV205_HUMAN Ig kappa chain V-II region GM607 (Fragment) OS=Homo sapiens PE=4 SV=1;>sp|P01617|KV204_HUMAN Ig kappa chain V-II region TEW OS=Homo sapiens PE=1 SV=1;>sp|P01614|KV201_HUMAN Ig kappa chain V-II region Cum OS=Homo sapiens PE=1 SV=1	12.664	0	0	0	3	3	2	79014000	1092500000	3262000	738890000	572900000	290930000	0	355560000	156240000	391592000	534240000	170600000	0.448137	-1.19873	7.62517	7.12941	117	117;113;115	37.6	37.6	37.6	17.1	37.6	11.1	37.6	37.6	31.6	0	37.6	17.1	3;3;2	3;3;2	2;2;1	3	3	2	2
RPL13	6137	ribosomal protein L13	P26373;F5H1S2	60S ribosomal protein L13	>sp|P26373|RL13_HUMAN 60S ribosomal protein L13 OS=Homo sapiens GN=RPL13 PE=1 SV=4;>tr|F5H1S2|F5H1S2_HUMAN 60S ribosomal protein L13 OS=Homo sapiens GN=RPL13 PE=3 SV=1	24.261	0	0	0	1	3	3	44323000	0	0	57980000	5687900	115380000	294070000	934130000	939020000	1.47743e+07	5.96826e+07	7.22407e+08	2.01422	5.61165	6.39094	7.47387	211	211;164;126;78;63;54	39.8	39.8	39.8	10	0	0	3.8	5.2	14.7	35.5	24.6	35.1	11;8;5;3;1;1	11;8;5;3;1;1	11;8;5;3;1;1	11	11	11	2
SSBP1	6742	single stranded DNA binding protein 1	Q04837;E7EUY5;C9K0U8	Single-stranded DNA-binding protein, mitochondrial	>sp|Q04837|SSBP_HUMAN Single-stranded DNA-binding protein, mitochondrial OS=Homo sapiens GN=SSBP1 PE=1 SV=1;>tr|E7EUY5|E7EUY5_HUMAN Single-stranded DNA-binding protein (Fragment) OS=Homo sapiens GN=SSBP1 PE=3 SV=1;>tr|C9K0U8|C9K0U8_HUMAN Single-stranded DN	17.259	0	0	1	3	3	3	638610000	190990000	80195000	582300000	177010000	453110000	205040000	73911000	192680000	303265000	404140000	1.5721e+08	0.414276	-0.947883	7.36952	6.95947	148	148;135;121	58.8	58.8	58.8	46.6	34.5	20.9	37.2	46.6	49.3	29.1	20.3	18.9	8;7;6	8;7;6	8;7;6	8	8	8	6
Unspecified	Unspecified	Ig kappa chain V-III region WOL	P01623	Ig kappa chain V-III region WOL	>sp|P01623|KV305_HUMAN Ig kappa chain V-III region WOL OS=Homo sapiens PE=1 SV=1	11.746	0	0	0	3	3	3	157250000	3849700000	16560000	2539600000	1821000000	874110000	38785000	1531900000	602750000	1341170000	1.7449e+09	7.24478e+08	0.379655	-0.888478	8.17188	7.79014	109	109	62.4	62.4	0	37.6	62.4	16.5	45.9	62.4	45.9	31.2	35.8	24.8	8	8	0	8	8	0	2
HNRNPA1	3178	heterogeneous nuclear ribonucleoprotein A1	P09651;F8W6I7;F8VRQ1;F8VXY0;F8W1S7;F8VSB5;H0YH80;F8W646	Heterogeneous nuclear ribonucleoprotein A1	>sp|P09651|ROA1_HUMAN Heterogeneous nuclear ribonucleoprotein A1 OS=Homo sapiens GN=HNRNPA1 PE=1 SV=5;>tr|F8W6I7|F8W6I7_HUMAN Heterogeneous nuclear ribonucleoprotein A1 OS=Homo sapiens GN=HNRNPA1 PE=4 SV=1;>tr|F8VRQ1|F8VRQ1_HUMAN Heterogeneous nuclear ribo	38.746	0	0	0	2	2	2	32416000	0	12923000	49866000	7548100	0	0	36768000	58919000	15113000	1.9138e+07	3.18957e+07	0.340653	1.07757	5.69367	5.9155	372	372;320;307;304;330;306;191;156;320;231;145;113;102	16.1	16.1	16.1	11.8	0	7.5	11.3	3.2	0	4.8	3.2	4.8	4;4;4;4;3;3;2;2;1;1;1;1;1	4;4;4;4;3;3;2;2;1;1;1;1;1	4;4;4;4;3;3;2;2;1;1;1;1;1	4	4	4	3
LRRC59	55379	leucine rich repeat containing 59	Q96AG4	Leucine-rich repeat-containing protein 59	>sp|Q96AG4|LRC59_HUMAN Leucine-rich repeat-containing protein 59 OS=Homo sapiens GN=LRRC59 PE=1 SV=1	34.93	0	0	0	1	3	3	63073000	0	0	151990000	19517000	60932000	87732000	2073900000	1926400000	2.10243e+07	7.74797e+07	1.36268e+09	1.88176	6.01824	6.34599	7.59119	307	307;62	40.7	40.7	40.7	22.5	0	0	22.5	14	12.4	15.3	34.5	40.7	14;1	14;1	14;1	14	14	14	4
MRPL54	116541	mitochondrial ribosomal protein L54	Q6P161	39S ribosomal protein L54, mitochondrial	>sp|Q6P161|RM54_HUMAN 39S ribosomal protein L54, mitochondrial OS=Homo sapiens GN=MRPL54 PE=1 SV=1	15.819	1	0	1	2	2	2	24816000	8321800	0	30578000	0	8372800	0	35773000	27041000	1.10459e+07	12983600	20938000	0.233175	0.922608	5.91422	6.12176	138	138	41.3	41.3	41.3	18.8	18.8	0	18.8	0	18.8	0	18.8	22.5	2	2	2	2	2	2	1
Unspecified	Unspecified	Ig kappa chain V-I region AU;Ig kappa chain V-I region AG;Ig kappa chain V-I region Gal;Ig kappa chain V-I region Hau;Ig kappa chain V-I region Rei;Ig kappa chain V-I region Scw;Ig kappa chain V-I region WEA;Ig kappa chain V-I region WAT	P01594;P01593;P01599;P01600;P01607;P01609;P01610;P80362	Ig kappa chain V-I region AU;Ig kappa chain V-I region AG;Ig kappa chain V-I region Gal;Ig kappa chain V-I region Hau;Ig kappa chain V-I region Rei;Ig kappa chain V-I region Scw;Ig kappa chain V-I region WEA;Ig kappa chain V-I region WAT	>sp|P01594|KV102_HUMAN Ig kappa chain V-I region AU OS=Homo sapiens PE=1 SV=1;>sp|P01593|KV101_HUMAN Ig kappa chain V-I region AG OS=Homo sapiens PE=1 SV=1;>sp|P01599|KV107_HUMAN Ig kappa chain V-I region Gal OS=Homo sapiens PE=1 SV=1;>sp|P01600|KV108_HUMA	11.939	0	0	0	2	3	1	0	95626000	1113400	72316000	59526000	37742000	0	51525000	0	3.22465e+07	56528000	17175000	0.809825	-0.908831	6.6753	6.15793	108	108;108;108;108;108;108;108;108	31.5	31.5	14.8	0	31.5	16.7	16.7	16.7	16.7	0	16.7	0	2;1;1;1;1;1;1;1	2;1;1;1;1;1;1;1	1;0;0;0;0;0;0;0	2	2	1	0
PRDX3	10935	peroxiredoxin 3	P30048;E9PH29	Thioredoxin-dependent peroxide reductase, mitochondrial	>sp|P30048|PRDX3_HUMAN Thioredoxin-dependent peroxide reductase, mitochondrial OS=Homo sapiens GN=PRDX3 PE=1 SV=3;>tr|E9PH29|E9PH29_HUMAN Thioredoxin-dependent peroxide reductase, mitochondrial OS=Homo sapiens GN=PRDX3 PE=4 SV=1	27.692	0	0	1	3	3	2	189690000	10779000	13921000	208170000	28239000	9926500	20949000	37256000	0	7.14633e+07	8.21118e+07	1.94017e+07	0.200387	-1.88102	6.47205	5.84548	256	256;238	32.4	32.4	32.4	26.6	2.7	16.4	4.3	9	3.1	4.7	12.1	0	6;6	6;6	6;6	6	6	6	4
SLC25A5	292	solute carrier family 25 member 5	P05141	ADP/ATP translocase 2	>sp|P05141|ADT2_HUMAN ADP/ATP translocase 2 OS=Homo sapiens GN=SLC25A5 PE=1 SV=7	32.852	0	0	1	2	3	3	1568900000	28855000	0	2529400000	24073000	195500000	731420000	1094000000	1203600000	532585000	9.16324e+08	1.00967e+09	0.782847	0.922805	7.44549	7.48762	298	298;315	49.7	49.7	21.8	26.8	7.4	0	32.6	7.4	25.8	27.9	28.5	15.8	18;3	18;3	7;0	18	18	7	8
Unspecified	Unspecified		CON__P00761		>P00761 SWISS-PROT:P00761|TRYP_PIG Trypsin - Sus scrofa (Pig).	24.409	0	0	0	3	3	3	20220000000	17091000000	5675200000	17046000000	17698000000	14279000000	5466600000	28630000000	15000000000	1.43287e+10	16341000000	1.63655e+10	0.189585	0.19175	8.82573	8.82638	231	231	25.1	25.1	25.1	25.1	25.1	25.1	25.1	25.1	25.1	25.1	25.1	25.1	6	6	6	6	6	6	5
Unspecified	Unspecified	Ig heavy chain V-III region VH26	P01764	Ig heavy chain V-III region VH26	>sp|P01764|HV303_HUMAN Ig heavy chain V-III region VH26 OS=Homo sapiens PE=1 SV=1	12.582	0	0	0	2	3	2	33440000	287340000	0	354650000	53492000	127760000	0	91274000	24700000	1.06927e+08	178634000	38658000	0.740385	-1.46778	7.15221	6.48749	117	117;126;121	28.2	26.5	17.1	24.8	28.2	0	28.2	18.8	18.8	0	9.4	9.4	5;2;2	4;1;1	3;1;1	5	4	3	3
MRPL41	64975	mitochondrial ribosomal protein L41	Q8IXM3	39S ribosomal protein L41, mitochondrial	>sp|Q8IXM3|RM41_HUMAN 39S ribosomal protein L41, mitochondrial OS=Homo sapiens GN=MRPL41 PE=1 SV=1	15.383	1	0	1	1	3	2	24028000	0	0	61932000	2998200	14672000	30463000	0	145630000	8.00933e+06	2.65341e+07	5.86977e+07	1.72809	2.87355	6.23676	6.58158	137	137	47.4	47.4	47.4	5.1	0	0	16.1	10.9	35	16.1	0	23.4	4	4	4	4	4	4	1
RPL31	6160	ribosomal protein L31	B7Z4C8;P62899;B7Z4E3;C9JU56;H7C2W9;B8ZZK4	60S ribosomal protein L31	>tr|B7Z4C8|B7Z4C8_HUMAN 60S ribosomal protein L31 OS=Homo sapiens GN=RPL31 PE=2 SV=1;>sp|P62899|RL31_HUMAN 60S ribosomal protein L31 OS=Homo sapiens GN=RPL31 PE=1 SV=1;>tr|B7Z4E3|B7Z4E3_HUMAN 60S ribosomal protein L31 OS=Homo sapiens GN=RPL31 PE=2 SV=1;>tr	15.118	0	0	0	1	3	3	37936000	0	0	82818000	17184000	25097000	212060000	335970000	407690000	1.26453e+07	4.16997e+07	3.18573e+08	1.72143	4.65495	6.44064	7.32372	130	130;125;120;115;108;79	43.1	43.1	43.1	6.9	0	0	6.9	6.9	10.8	37.7	24.6	30	6;6;6;6;6;4	6;6;6;6;6;4	6;6;6;6;6;4	6	6	6	1
RPS3A	6189	ribosomal protein S3A	P61247;D6RAT0;H0Y9Y4;D6RG13;D6R9B6;E9PFI5;D6RB09;F5H4F9;H0Y8L7	40S ribosomal protein S3a	>sp|P61247|RS3A_HUMAN 40S ribosomal protein S3a OS=Homo sapiens GN=RPS3A PE=1 SV=2;>tr|D6RAT0|D6RAT0_HUMAN 40S ribosomal protein S3a OS=Homo sapiens GN=RPS3A PE=3 SV=1;>tr|H0Y9Y4|H0Y9Y4_HUMAN 40S ribosomal protein S3a (Fragment) OS=Homo sapiens GN=RPS3A PE	29.945	0	0	0	2	3	3	244580000	0	2488700	352000000	6055400	47878000	546260000	2336000000	2389800000	8.23562e+07	1.35311e+08	1.75735e+09	0.716331	4.41538	6.65501	7.76853	264	264;227;208;223;145;205;194;175;190;125;101;95;65	63.3	63.3	63.3	29.2	0	4.9	11.7	4.9	11.4	41.7	35.2	38.3	18;16;14;13;12;11;11;11;10;7;5;3;2	18;16;14;13;12;11;11;11;10;7;5;3;2	18;16;14;13;12;11;11;11;10;7;5;3;2	18	18	18	7
CTNNA1	1495	catenin alpha 1	P35221;F8W845;Q8N1C0	Catenin alpha-1	>sp|P35221|CTNA1_HUMAN Catenin alpha-1 OS=Homo sapiens GN=CTNNA1 PE=1 SV=1;>tr|F8W845|F8W845_HUMAN Catenin alpha-1 OS=Homo sapiens GN=CTNNA1 PE=4 SV=1;>tr|Q8N1C0|Q8N1C0_HUMAN CTNNA1 protein OS=Homo sapiens GN=CTNNA1 PE=2 SV=1	100.07	0	0	0	1	1	0	13857000	0	0	15161000	0	0	0	0	0	4619000	5.05367e+06	1	0.12975	-22.1391	4.7033	-2.0003	906	906;803;536;895;841;234;136	7.5	7.5	7.5	7.5	0	0	1.2	0	0	0	0	0	3;3;3;1;1;1;1	3;3;3;1;1;1;1	3;3;3;1;1;1;1	3	3	3	3
RPL7	6129	ribosomal protein L7	P18124;A8MUD9	60S ribosomal protein L7	>sp|P18124|RL7_HUMAN 60S ribosomal protein L7 OS=Homo sapiens GN=RPL7 PE=1 SV=1;>tr|A8MUD9|A8MUD9_HUMAN 60S ribosomal protein L7 OS=Homo sapiens GN=RPL7 PE=3 SV=1	29.225	0	0	0	1	2	3	98086000	0	0	146130000	0	57368000	507950000	1591500000	989270000	3.26953e+07	6.78327e+07	1.02957e+09	1.0529	4.97682	6.36568	7.5469	248	248;208;99	41.1	41.1	41.1	15.3	0	0	12.5	0	22.6	25.4	36.7	40.7	11;10;1	11;10;1	11;10;1	11	11	11	2
HNRNPM	4670	heterogeneous nuclear ribonucleoprotein M	P52272	Heterogeneous nuclear ribonucleoprotein M	>sp|P52272|HNRPM_HUMAN Heterogeneous nuclear ribonucleoprotein M OS=Homo sapiens GN=HNRNPM PE=1 SV=3	77.515	0	0	0	1	1	2	43078000	0	0	43907000	0	0	19694000	0	61273000	1.43593e+07	1.46357e+07	26989000	0.0274997	0.910383	5.27603	5.5418	730	730	11.2	11.2	11.2	4.2	0	0	2.1	0	0	5.9	0	3.3	6	6	6	6	6	6	2
RPL35A	6165	ribosomal protein L35a	P18077;C9K025	60S ribosomal protein L35a	>sp|P18077|RL35A_HUMAN 60S ribosomal protein L35a OS=Homo sapiens GN=RPL35A PE=1 SV=2;>tr|C9K025|C9K025_HUMAN 60S ribosomal protein L35a (Fragment) OS=Homo sapiens GN=RPL35A PE=4 SV=1	12.538	0	0	1	0	0	2	0	0	0	0	0	0	19792000	0	269010000	1	1	9.62673e+07	0	26.5205	-1.09823	6.88525	110	110;94	20	20	20	0	0	0	0	0	0	10.9	0	20	3;2	3;2	3;2	3	3	3	0
RPS15A	6210	ribosomal protein S15a	H3BN98;P62244;I3L246;I3L3P7;I3L303;H3BT37;H3BV27	40S ribosomal protein S15a	>tr|H3BN98|H3BN98_HUMAN Uncharacterized protein (Fragment) OS=Homo sapiens PE=4 SV=2;>sp|P62244|RS15A_HUMAN 40S ribosomal protein S15a OS=Homo sapiens GN=RPS15A PE=1 SV=2;>tr|I3L246|I3L246_HUMAN 40S ribosomal protein S15a OS=Homo sapiens GN=RPS15A PE=4 SV=	27.168	0	0	1	0	0	2	0	0	0	0	0	0	53498000	0	120720000	1	1	5.80727e+07	0	25.7914	-1.43406	6.32991	237	237;130;111;100;52;50;49	7.2	7.2	7.2	0	0	0	0	0	0	3.8	0	7.2	2;2;2;2;2;2;2	2;2;2;2;2;2;2	2;2;2;2;2;2;2	2	2	2	0
YBX3	8531	Y-box binding protein 3	P16989	DNA-binding protein A	>sp|P16989|DBPA_HUMAN DNA-binding protein A OS=Homo sapiens GN=CSDA PE=1 SV=4	40.089	0	0	0	0	0	3	0	0	0	0	0	0	32219000	197980000	260070000	1	1	163423000	0	27.284	-1.60303	6.61029	372	372;170	45.7	41.4	41.4	0	0	0	0	4.3	4	25.8	28.8	34.9	9;1	6;1	6;1	9	6	6	0
DDX21	9188	DExD-box helicase 21	Q9NR30	Nucleolar RNA helicase 2	>sp|Q9NR30|DDX21_HUMAN Nucleolar RNA helicase 2 OS=Homo sapiens GN=DDX21 PE=1 SV=5	87.343	0	0	0	0	0	1	0	0	0	0	0	0	0	14944000	0	1	1	4.98133e+06	0	22.2481	-1.94123	4.75612	783	783	3.1	3.1	3.1	0	0	0	0	0	0	0	3.1	0	2	2	2	2	2	2	0
EXOSC10	5394	exosome component 10	Q01780;B4DKG8	Exosome component 10	>sp|Q01780|EXOSX_HUMAN Exosome component 10 OS=Homo sapiens GN=EXOSC10 PE=1 SV=2;>tr|B4DKG8|B4DKG8_HUMAN Exosome component 10 OS=Homo sapiens GN=EXOSC10 PE=2 SV=1	100.83	0	0	0	0	0	1	0	0	0	0	0	0	0	0	41174000	1	1	1.37247e+07	0	23.7103	-2.00359	5.13391	885	885;679	4.2	4.2	4.2	0	0	0	0	0	0	0	0	4.2	2;1	2;1	2;1	2	2	2	0
EXOSC6	118460	exosome component 6	Q5RKV6	Exosome complex component MTR3	>sp|Q5RKV6|EXOS6_HUMAN Exosome complex component MTR3 OS=Homo sapiens GN=EXOSC6 PE=1 SV=1	28.235	0	0	0	0	0	1	0	0	0	0	0	0	0	0	56168000	1	1	1.87227e+07	0	24.1583	-1.45079	5.82158	272	272	9.2	9.2	9.2	0	0	0	0	0	0	0	0	9.2	2	2	2	2	2	2	0
IGF2BP2	10644	insulin like growth factor 2 mRNA binding protein 2	F8W930;Q9Y6M1	Insulin-like growth factor 2 mRNA-binding protein 2	>tr|F8W930|F8W930_HUMAN Insulin-like growth factor 2 mRNA-binding protein 2 OS=Homo sapiens GN=IGF2BP2 PE=4 SV=1;>sp|Q9Y6M1|IF2B2_HUMAN Insulin-like growth factor 2 mRNA-binding protein 2 OS=Homo sapiens GN=IGF2BP2 PE=1 SV=2	66.785	0	0	0	0	0	1	0	0	0	0	0	0	0	0	42166000	1	1	1.40553e+07	0	23.7446	-1.82468	5.32316	605	605;599	9.6	7.4	7.4	2.1	0	0	0	2.1	0	0	2.1	9.6	4;4	3;3	3;3	4	3	3	1
MTDH	92140	metadherin	Q86UE4;E5RJU9	Protein LYRIC	>sp|Q86UE4|LYRIC_HUMAN Protein LYRIC OS=Homo sapiens GN=MTDH PE=1 SV=2;>tr|E5RJU9|E5RJU9_HUMAN Protein LYRIC OS=Homo sapiens GN=MTDH PE=4 SV=1	63.836	0	0	0	0	0	2	0	0	0	0	0	0	0	114250000	81927000	1	1	6.53923e+07	0	25.9626	-1.80507	6.01046	582	582;526;224	8.8	8.8	8.8	0	0	0	0	0	0	0	5.3	3.4	4;4;1	4;4;1	4;4;1	4	4	4	0
NPM1	4869	nucleophosmin	P06748;E5RI98	Nucleophosmin	>sp|P06748|NPM_HUMAN Nucleophosmin OS=Homo sapiens GN=NPM1 PE=1 SV=2;>tr|E5RI98|E5RI98_HUMAN Nucleophosmin (Fragment) OS=Homo sapiens GN=NPM1 PE=4 SV=1	32.575	0	0	0	0	0	2	0	0	0	0	0	0	9746300	47828000	0	1	1	1.91914e+07	0	24.194	-1.51288	5.77022	294	294;111	11.9	11.9	11.9	0	0	0	0	0	0	7.1	11.9	0	2;1	2;1	2;1	2	2	2	0
PRRC2A	7916	proline rich coiled-coil 2A	P48634;C9JD87;C9JI26;C9JI93;C9JTL3;C9J1F6;C9J6L0;C9J9U2;C9JB33;F8VVM9;F8VVQ5;F8W1J3	Protein PRRC2A	>sp|P48634|PRC2A_HUMAN Protein PRRC2A OS=Homo sapiens GN=PRRC2A PE=1 SV=3;>tr|C9JD87|C9JD87_HUMAN Protein PRRC2A OS=Homo sapiens GN=PRRC2A PE=4 SV=1;>tr|C9JI26|C9JI26_HUMAN Protein PRRC2A OS=Homo sapiens GN=PRRC2A PE=4 SV=1;>tr|C9JI93|C9JI93_HUMAN Protein	228.86	0	0	0	0	0	2	0	0	0	0	0	0	0	17535000	17858000	1	1	1.17977e+07	0	23.492	-2.35957	4.71223	2157	2157;2149;2149;2149;2149;2138;2138;2138;2138;1382;1382;1382	2.4	2.4	2.4	0	0	0	0	0	0	0	1	1.4	2;2;2;2;2;2;2;2;2;2;2;2	2;2;2;2;2;2;2;2;2;2;2;2	2;2;2;2;2;2;2;2;2;2;2;2	2	2	2	0
RPL18A	6142	ribosomal protein L18a	Q02543;B4DM74	60S ribosomal protein L18a	>sp|Q02543|RL18A_HUMAN 60S ribosomal protein L18a OS=Homo sapiens GN=RPL18A PE=1 SV=2;>tr|B4DM74|B4DM74_HUMAN 60S ribosomal protein L18a OS=Homo sapiens GN=RPL18A PE=2 SV=1	20.762	0	0	0	0	0	2	0	0	0	0	0	0	47766000	0	104860000	1	1	5.08753e+07	0	25.6005	-1.31727	6.38924	176	176;154	17.6	17.6	17.6	0	0	0	0	0	0	11.9	0	13.1	3;2	3;2	3;2	3	3	3	0
RPL22	6146	ribosomal protein L22	P35268;K7ERI7;K7EMH1;K7ELC4;K7EKS7;K7EP65;K7EJT5	60S ribosomal protein L22	>sp|P35268|RL22_HUMAN 60S ribosomal protein L22 OS=Homo sapiens GN=RPL22 PE=1 SV=2;>tr|K7ERI7|K7ERI7_HUMAN 60S ribosomal protein L22 OS=Homo sapiens GN=RPL22 PE=4 SV=1;>tr|K7EMH1|K7EMH1_HUMAN 60S ribosomal protein L22 (Fragment) OS=Homo sapiens GN=RPL22 PE	14.787	0	0	0	0	0	3	0	0	0	0	0	0	35316000	189980000	744810000	1	1	3.23369e+08	0	28.2686	-1.16988	7.33982	128	128;95;89;79;53;48;47	39.1	39.1	39.1	0	0	0	0	0	0	10.2	10.2	39.1	3;2;2;2;2;2;2	3;2;2;2;2;2;2	3;2;2;2;2;2;2	3	3	3	0
RPL23	9349	ribosomal protein L23	P62829;J3KT29;B9ZVP7;C9JD32	60S ribosomal protein L23	>sp|P62829|RL23_HUMAN 60S ribosomal protein L23 OS=Homo sapiens GN=RPL23 PE=1 SV=1;>tr|J3KT29|J3KT29_HUMAN 60S ribosomal protein L23 OS=Homo sapiens GN=RPL23 PE=3 SV=1;>tr|B9ZVP7|B9ZVP7_HUMAN 60S ribosomal protein L23 OS=Homo sapiens GN=RPL23 PE=3 SV=1;>tr	14.865	0	0	0	0	0	2	0	0	0	0	0	0	225320000	0	40427000	1	1	8.85823e+07	0	26.4005	-1.17216	6.77518	140	140;122;114;91;81	40.7	40.7	40.7	0	0	0	0	0	0	40.7	0	7.1	5;3;3;3;2	5;3;3;3;2	5;3;3;3;2	5	5	5	0
RPS16	6217	ribosomal protein S16	P62249;Q6IPX4	40S ribosomal protein S16	>sp|P62249|RS16_HUMAN 40S ribosomal protein S16 OS=Homo sapiens GN=RPS16 PE=1 SV=2;>tr|Q6IPX4|Q6IPX4_HUMAN 40S ribosomal protein S16 OS=Homo sapiens GN=RPS16 PE=2 SV=1	16.445	0	0	0	0	0	3	0	0	0	0	0	0	60217000	72501000	89286000	1	1	7.40013e+07	0	26.141	-1.21603	6.65321	146	146;152	21.9	21.9	21.9	0	0	0	0	0	0	12.3	12.3	21.9	3;2	3;2	3;2	3	3	3	0
RPS17	6218	ribosomal protein S17	P08708;P0CW22;H0YK46;H0YN88	40S ribosomal protein S17;40S ribosomal protein S17-like	>sp|P08708|RS17_HUMAN 40S ribosomal protein S17 OS=Homo sapiens GN=RPS17 PE=1 SV=2;>sp|P0CW22|RS17L_HUMAN 40S ribosomal protein S17-like OS=Homo sapiens GN=RPS17L PE=3 SV=1;>tr|H0YK46|H0YK46_HUMAN 40S ribosomal protein S17 (Fragment) OS=Homo sapiens GN=RPS	15.55	0	0	0	0	0	3	0	0	0	0	0	0	424060000	1201100000	2342500000	1	1	1.32255e+09	0	30.3007	-1.19173	7.92968	135	135;135;191;136;59;293	65.2	65.2	65.2	0	0	0	0	0	0	51.9	51.9	57.8	7;7;6;6;3;1	7;7;6;6;3;1	7;7;6;6;3;1	7	7	7	0
RPS19	6223	ribosomal protein S19	P39019	40S ribosomal protein S19	>sp|P39019|RS19_HUMAN 40S ribosomal protein S19 OS=Homo sapiens GN=RPS19 PE=1 SV=2	16.06	0	0	0	0	0	3	0	0	0	0	0	0	6005300	162630000	603400000	1	1	257345100	0	27.9391	-1.20575	7.20477	145	145	48.3	48.3	48.3	0	0	0	0	0	0	6.9	6.2	48.3	9	9	9	9	9	9	0
RPS20	6224	ribosomal protein S20	P60866;G3XAN0;E5RJX2;E5RIP1	40S ribosomal protein S20	>sp|P60866|RS20_HUMAN 40S ribosomal protein S20 OS=Homo sapiens GN=RPS20 PE=1 SV=1;>tr|G3XAN0|G3XAN0_HUMAN 40S ribosomal protein S20 OS=Homo sapiens GN=RPS20 PE=4 SV=1;>tr|E5RJX2|E5RJX2_HUMAN 40S ribosomal protein S20 OS=Homo sapiens GN=RPS20 PE=4 SV=1;>tr	13.373	0	0	0	0	0	2	0	0	0	0	0	0	1028100	28432000	0	1	1	9.82003e+06	0	23.2273	-1.12623	5.86588	119	119;64;61;46	16.8	16.8	16.8	0	0	0	0	0	0	7.6	9.2	0	2;1;1;1	2;1;1;1	2;1;1;1	2	2	2	0
RPS25	6230	ribosomal protein S25	P62851	40S ribosomal protein S25	>sp|P62851|RS25_HUMAN 40S ribosomal protein S25 OS=Homo sapiens GN=RPS25 PE=1 SV=1	13.742	0	0	0	0	0	1	0	0	0	0	0	0	39246000	0	0	1	1	13082000	0	23.6411	-1.13805	5.97862	125	125	28	28	28	0	0	0	0	0	0	28	0	0	3	3	3	3	3	3	0
RRBP1	6238	ribosome binding protein 1	Q9P2E9;A2A2S5	Ribosome-binding protein 1	>sp|Q9P2E9|RRBP1_HUMAN Ribosome-binding protein 1 OS=Homo sapiens GN=RRBP1 PE=1 SV=4;>tr|A2A2S5|A2A2S5_HUMAN Ribosome binding protein 1 homolog 180kDa (Dog) (Fragment) OS=Homo sapiens GN=RRBP1 PE=4 SV=1	152.47	0	0	0	0	0	3	0	0	0	0	0	0	1268100	49781000	150330	1	1	1.70665e+07	0	24.0247	-2.18318	5.04896	1410	1410;300;751	14.8	14.8	14.8	0	0	0	0	0	0	0.9	14	11.3	4;2;1	4;2;1	4;2;1	4	4	4	0
RSL1D1	26156	ribosomal L1 domain containing 1	O76021;B4DJ58;J3QSV6	Ribosomal L1 domain-containing protein 1	>sp|O76021|RL1D1_HUMAN Ribosomal L1 domain-containing protein 1 OS=Homo sapiens GN=RSL1D1 PE=1 SV=3;>tr|B4DJ58|B4DJ58_HUMAN Ribosomal L1 domain-containing protein 1 OS=Homo sapiens GN=RSL1D1 PE=2 SV=1;>tr|J3QSV6|J3QSV6_HUMAN Ribosomal L1 domain-containing	54.972	0	0	0	0	0	2	0	0	0	0	0	0	0	22186000	36164000	1	1	19450000	0	24.2133	-1.74014	5.54878	490	490;270;430	3.9	3.9	3.9	0	0	0	0	0	0	0	2.4	1.4	2;2;1	2;2;1	2;2;1	2	2	2	0
SRPRA	6734	SRP receptor alpha subunit	P08240;E9PJS4	Signal recognition particle receptor subunit alpha	>sp|P08240|SRPR_HUMAN Signal recognition particle receptor subunit alpha OS=Homo sapiens GN=SRPR PE=1 SV=2;>tr|E9PJS4|E9PJS4_HUMAN Signal recognition particle receptor subunit alpha OS=Homo sapiens GN=SRPR PE=4 SV=1	69.81	0	0	0	0	0	1	0	0	0	0	0	0	0	34530000	0	1	1	11510000	0	23.4564	-1.84392	5.21716	638	638;610	4.9	4.9	4.9	0	0	0	0	0	0	0	4.9	0	2;2	2;2	2;2	2	2	2	0
TBL2	26608	transducin beta like 2	Q9Y4P3;E9PF19	Transducin beta-like protein 2	>sp|Q9Y4P3|TBL2_HUMAN Transducin beta-like protein 2 OS=Homo sapiens GN=TBL2 PE=1 SV=1;>tr|E9PF19|E9PF19_HUMAN Transducin beta-like protein 2 OS=Homo sapiens GN=TBL2 PE=4 SV=1	49.797	0	0	0	0	0	2	0	0	0	0	0	0	0	58748000	32119000	1	1	30289000	0	24.8523	-1.6972	5.78408	447	447;411;270;176;107	6	6	6	0	0	0	0	0	0	0	4.5	1.6	3;3;1;1;1	3;3;1;1;1	3;3;1;1;1	3	3	3	0
ZC3HAV1	56829	zinc finger CCCH-type containing, antiviral 1	C9J6P4;Q7Z2W4	Zinc finger CCCH-type antiviral protein 1	>tr|C9J6P4|C9J6P4_HUMAN Zinc finger CCCH-type antiviral protein 1 OS=Homo sapiens GN=ZC3HAV1 PE=4 SV=1;>sp|Q7Z2W4|ZCCHV_HUMAN Zinc finger CCCH-type antiviral protein 1 OS=Homo sapiens GN=ZC3HAV1 PE=1 SV=3	114.08	0	0	0	0	0	1	0	0	0	0	0	0	0	0	6625200	1	1	2208400	0	21.0746	-2.05721	4.28687	1024	1024;902	3.9	3.9	3.9	0	0	0	0	0	0	2.6	0	1.3	3;3	3;3	3;3	3	3	3	0
Unspecified	Unspecified	Ig lambda chain V-III region LOI	P80748	Ig lambda chain V-III region LOI	>sp|P80748|LV302_HUMAN Ig lambda chain V-III region LOI OS=Homo sapiens PE=1 SV=1	11.935	0	0	0	3	3	2	140130000	693950000	18783000	412720000	309350000	105330000	0	25595000	110180000	2.84288e+08	275800000	4.52583e+07	-0.0437291	-2.6511	7.36377	6.57888	111	111	29.7	29.7	29.7	7.2	29.7	21.6	21.6	29.7	21.6	0	14.4	21.6	3	3	3	3	3	3	1
RPS12	6206	ribosomal protein S12	P25398	40S ribosomal protein S12	>sp|P25398|RS12_HUMAN 40S ribosomal protein S12 OS=Homo sapiens GN=RPS12 PE=1 SV=3	14.515	0	0	0	1	1	2	0	3320700	0	0	3152200	0	0	969450000	758320000	1106900	1.05073e+06	5.75923e+08	-0.0751283	9.02321	4.85968	7.59855	132	132	65.9	65.9	65.9	0	16.7	0	0	11.4	0	0	56.1	52.3	6	6	6	6	6	6	0
SPTAN1	6709	spectrin alpha, non-erythrocytic 1	A6NG51;Q13813	Spectrin alpha chain, brain	>tr|A6NG51|A6NG51_HUMAN Spectrin alpha chain, non-erythrocytic 1 OS=Homo sapiens GN=SPTAN1 PE=4 SV=2;>sp|Q13813|SPTN1_HUMAN Spectrin alpha chain, non-erythrocytic 1 OS=Homo sapiens GN=SPTAN1 PE=1 SV=3	284.94	0	0	0	1	1	0	17903000	0	0	0	15859000	0	0	0	0	5.96767e+06	5.28633e+06	1	-0.1749	-22.5087	4.2684	-2.45475	2477	2477;2472	3.9	3.9	3.9	2.7	0	0	0	2.3	0	0	0	0	6;6	6;6	6;6	6	6	6	4
RPS27	6232	ribosomal protein S27	P42677;H0YMV8;Q71UM5;Q5T4L4	40S ribosomal protein S27;40S ribosomal protein S27-like	>sp|P42677|RS27_HUMAN 40S ribosomal protein S27 OS=Homo sapiens GN=RPS27 PE=1 SV=3;>tr|H0YMV8|H0YMV8_HUMAN 40S ribosomal protein S27 OS=Homo sapiens GN=RPS27L PE=3 SV=1;>sp|Q71UM5|RS27L_HUMAN 40S ribosomal protein S27-like OS=Homo sapiens GN=RPS27L PE=1 SV	9.461	0	0	0	1	1	2	16809000	0	0	14752000	0	0	73360000	97796000	0	5603000	4.91733e+06	57052000	-0.188323	3.34801	5.71579	6.78033	84	84;100;84;66;97;52	40.5	40.5	40.5	15.5	0	0	15.5	0	0	25	31	0	3;2;2;2;1;1	3;2;2;2;1;1	3;2;2;2;1;1	3	3	3	1
HSPA9	3313	heat shock protein family A (Hsp70) member 9	P38646	Stress-70 protein, mitochondrial	>sp|P38646|GRP75_HUMAN Stress-70 protein, mitochondrial OS=Homo sapiens GN=HSPA9 PE=1 SV=2	73.68	0	0	1	3	3	3	6756200000	8989100000	2679400000	3450000000	2696400000	9731500000	418410000	9922800000	4880400000	6.14157e+09	5.29263e+09	5073870000	-0.214621	-0.27552	7.85632	7.83799	679	679;95;102;163;62	73.6	73.6	73.6	53.3	54.5	50.5	43.2	48.9	58	23.6	43	42.7	60;13;9;8;8	60;13;9;8;8	60;13;9;8;8	60	60	60	30
PTCD3	55037	pentatricopeptide repeat domain 3	Q96EY7	Pentatricopeptide repeat-containing protein 3, mitochondrial	>sp|Q96EY7|PTCD3_HUMAN Pentatricopeptide repeat domain-containing protein 3, mitochondrial OS=Homo sapiens GN=PTCD3 PE=1 SV=3	78.549	0	1	1	1	2	2	58930000	0	0	72497000	0	28825000	18462000	0	99636000	1.96433e+07	33774000	39366000	0.781873	1.00291	5.63344	5.69998	689	689;208;177;69	16.8	16.8	16.8	14.4	0	0	6.1	0	7.3	6	0	7.3	8;2;2;1	8;2;2;1	8;2;2;1	8	8	8	6
Unspecified	Unspecified	Ig heavy chain V-III region GAL	P01781	Ig heavy chain V-III region GAL	>sp|P01781|HV320_HUMAN Ig heavy chain V-III region GAL OS=Homo sapiens PE=1 SV=1	11.771	0	0	0	2	3	2	61342000	565910000	0	593560000	58601000	156120000	0	88915000	21463000	209084000	269427000	3.67927e+07	0.365812	-2.50659	7.35963	6.49495	116	116;120	50	50	48.3	15.5	50	9.5	23.3	17.2	9.5	0	9.5	7.8	6;1	6;1	5;1	6	6	5	2
RPS2	6187	ribosomal protein S2	P15880;E9PQD7;H0YEN5	40S ribosomal protein S2	>sp|P15880|RS2_HUMAN 40S ribosomal protein S2 OS=Homo sapiens GN=RPS2 PE=1 SV=2;>tr|E9PQD7|E9PQD7_HUMAN 40S ribosomal protein S2 OS=Homo sapiens GN=RPS2 PE=4 SV=1;>tr|H0YEN5|H0YEN5_HUMAN 40S ribosomal protein S2 (Fragment) OS=Homo sapiens GN=RPS2 PE=3 SV=1	31.324	0	0	0	1	1	3	130830000	0	0	105900000	0	0	584930000	764410000	839710000	43610000	35300000	7.29683e+08	-0.304991	4.06454	6.0519	7.36726	293	293;235;195;218;209;155;197	33.1	33.1	33.1	7.5	0	0	7.8	0	0	27	17.4	20.1	9;8;8;4;4;4;2	9;8;8;4;4;4;2	9;8;8;4;4;4;2	9	9	9	2
GIGYF2	26058	GRB10 interacting GYF protein 2	Q6Y7W6;I1E4Y6;E7ESB6	PERQ amino acid-rich with GYF domain-containing protein 2	>sp|Q6Y7W6|PERQ2_HUMAN PERQ amino acid-rich with GYF domain-containing protein 2 OS=Homo sapiens GN=GIGYF2 PE=1 SV=1;>tr|I1E4Y6|I1E4Y6_HUMAN PERQ amino acid-rich with GYF domain-containing protein 2 OS=Homo sapiens GN=GIGYF2 PE=4 SV=1;>tr|E7ESB6|E7ESB6_HUM	150.07	0	0	0	1	1	1	17470000	0	0	14099000	0	0	1091700	0	0	5.82333e+06	4.69967e+06	363900	-0.309287	-4.00023	4.49577	3.38469	1299	1299;1321;836;872;149	2.8	2.8	2.8	0.6	0	0	1.3	0	0	0.9	0	0	3;2;2;1;1	3;2;2;1;1	3;2;2;1;1	3	3	3	1
MRPS7	51081	mitochondrial ribosomal protein S7	J3QLS3;Q9Y2R9;J3QKW2;J3QQS1;J3KSI8	28S ribosomal protein S7, mitochondrial	>tr|J3QLS3|J3QLS3_HUMAN 28S ribosomal protein S7, mitochondrial OS=Homo sapiens GN=MRPS7 PE=4 SV=1;>sp|Q9Y2R9|RT07_HUMAN 28S ribosomal protein S7, mitochondrial OS=Homo sapiens GN=MRPS7 PE=1 SV=2;>tr|J3QKW2|J3QKW2_HUMAN 28S ribosomal protein S7, mitochondr	31.704	0	1	1	1	2	3	66129000	0	0	73663000	0	31989000	32307000	32202000	87867000	22043000	3.52173e+07	50792000	0.675965	1.20428	6.04564	6.20468	271	271;242;183;172;156	23.2	23.2	23.2	9.6	0	0	5.2	0	9.2	10	4.4	13.3	5;5;4;4;3	5;5;4;4;3	5;5;4;4;3	5	5	5	2
PPIB	5479	peptidylprolyl isomerase B	P23284	Peptidyl-prolyl cis-trans isomerase B	>sp|P23284|PPIB_HUMAN Peptidyl-prolyl cis-trans isomerase B OS=Homo sapiens GN=PPIB PE=1 SV=2	23.742	0	0	0	1	2	1	170030000	0	0	253480000	0	8643600	8376500	0	0	5.66767e+07	8.73745e+07	2.79217e+06	0.624458	-4.3433	6.56587	5.07042	216	216	36.6	36.6	36.6	36.6	0	0	22.7	0	3.7	6	0	0	7	7	7	7	7	7	6
PRRC2C	23215	proline rich coiled-coil 2C	Q9Y520;E7EPN9	Protein PRRC2C	>sp|Q9Y520|PRC2C_HUMAN Protein PRRC2C OS=Homo sapiens GN=PRRC2C PE=1 SV=4;>tr|E7EPN9|E7EPN9_HUMAN Protein PRRC2C OS=Homo sapiens GN=PRRC2C PE=4 SV=1	316.91	0	0	0	2	1	1	69294000	0	572470	26414000	0	0	0	0	63452000	2.32888e+07	8.80467e+06	2.11507e+07	-1.4033	-0.138935	4.44378	4.82439	2896	2896;2819;1300	4.7	4.7	4.7	2.9	0	0.6	1.2	0	0	0	0	1.5	8;8;1	8;8;1	8;8;1	8	8	8	5
IGF2BP3	10643	insulin like growth factor 2 mRNA binding protein 3	O00425	Insulin-like growth factor 2 mRNA-binding protein 3	>sp|O00425|IF2B3_HUMAN Insulin-like growth factor 2 mRNA-binding protein 3 OS=Homo sapiens GN=IGF2BP3 PE=1 SV=2	63.704	0	0	0	1	1	3	16070000	0	0	0	0	11817000	7176600	44520000	102940000	5.35667e+06	3939000	5.15455e+07	-0.443506	3.26644	4.79122	5.90802	579	579;81	17.3	10.9	10.9	6.4	0	1.7	0	4	2.4	1.7	7.1	11.4	8;1	5;1	5;1	8	5	5	3
RPL6	6128	ribosomal protein L6	Q02878;F8W181	60S ribosomal protein L6	>sp|Q02878|RL6_HUMAN 60S ribosomal protein L6 OS=Homo sapiens GN=RPL6 PE=1 SV=3;>tr|F8W181|F8W181_HUMAN 60S ribosomal protein L6 (Fragment) OS=Homo sapiens GN=RPL6 PE=3 SV=1	32.728	0	0	0	1	3	3	98305000	0	0	172200000	14479000	21609000	576280000	2463000000	2830600000	3.27683e+07	6.94293e+07	1.95663e+09	1.08324	5.89992	6.32662	7.77659	288	288;226;159;114;105;64;72	54.9	54.9	54.9	9.4	0	0	15.6	3.5	10.4	26.7	33.7	41.7	19;17;7;4;4;3;2	19;17;7;4;4;3;2	19;17;7;4;4;3;2	19	19	19	3
Unspecified	Unspecified	Ig mu heavy chain disease protein	P04220	Ig mu heavy chain disease protein	>sp|P04220|MUCB_HUMAN Ig mu heavy chain disease protein OS=Homo sapiens PE=1 SV=1	43.057	0	0	0	2	2	0	122320000	22265000	0	76475000	5212600	0	0	0	0	48195000	27229200	1	-0.823729	-25.5224	5.80099	-1.63404	391	391	42.5	9.2	9.2	37.6	37.1	18.7	31.2	41.4	28.6	3.8	27.1	8.4	15	2	2	15	2	2	10
DDX3X	1654	DEAD-box helicase 3, X-linked	O00571;O15523;B4DXX7;B4E132	ATP-dependent RNA helicase DDX3X;ATP-dependent RNA helicase DDX3Y	>sp|O00571|DDX3X_HUMAN ATP-dependent RNA helicase DDX3X OS=Homo sapiens GN=DDX3X PE=1 SV=3;>sp|O15523|DDX3Y_HUMAN ATP-dependent RNA helicase DDX3Y OS=Homo sapiens GN=DDX3Y PE=1 SV=2;>tr|B4DXX7|B4DXX7_HUMAN ATP-dependent RNA helicase DDX3Y OS=Homo sapiens G	73.243	0	0	0	1	1	3	95610000	0	0	53628000	0	0	10831000	12819000	46231000	31870000	17876000	2.32937e+07	-0.834175	-0.452261	5.3875	5.50247	662	662;660;657;407;250;724;704;614;614;575;535;518;308;305;224;166;153;139	18.9	18.9	17.2	13.7	0	0	5	0	0	5.6	3.3	5.1	10;6;6;5;2;1;1;1;1;1;1;1;1;1;1;1;1;1	10;6;6;5;2;1;1;1;1;1;1;1;1;1;1;1;1;1	9;5;5;4;2;1;1;0;0;1;0;1;1;1;1;0;0;1	10	10	9	7
Unspecified	Unspecified	Ig lambda chain V-III region SH	P01714	Ig lambda chain V-III region SH	>sp|P01714|LV301_HUMAN Ig lambda chain V-III region SH OS=Homo sapiens PE=1 SV=1	11.392	0	0	0	2	2	1	0	350500000	4122100	0	112030000	83736000	0	0	56329000	1.18207e+08	6.52553e+07	1.87763e+07	-0.857152	-2.65433	6.75802	6.21701	108	108	25	25	25	0	25	8.3	0	25	8.3	0	0	8.3	2	2	2	2	2	2	0
RPS6	6194	ribosomal protein S6	P62753;A2A3R5	40S ribosomal protein S6	>sp|P62753|RS6_HUMAN 40S ribosomal protein S6 OS=Homo sapiens GN=RPS6 PE=1 SV=1;>tr|A2A3R5|A2A3R5_HUMAN 40S ribosomal protein S6 OS=Homo sapiens GN=RPS6 PE=3 SV=1	28.68	0	0	0	2	1	3	46496000	0	2923400	13164000	0	0	165950000	609800000	477500000	1.64731e+07	4388000	417750000	-1.90848	4.66445	5.18469	7.16334	249	249;218;91	30.1	30.1	30.1	16.9	0	3.2	6	4	0	20.9	21.7	16.5	7;5;3	7;5;3	7;5;3	7	7	7	3
Unspecified	Unspecified	Ig kappa chain V-III region POM;Ig kappa chain V-III region CLL	P01624;H7C1X1;P04207	Ig kappa chain V-III region POM;Ig kappa chain V-III region CLL	>sp|P01624|KV306_HUMAN Ig kappa chain V-III region POM OS=Homo sapiens PE=1 SV=1;>tr|H7C1X1|H7C1X1_HUMAN Uncharacterized protein OS=Homo sapiens PE=4 SV=1;>sp|P04207|KV308_HUMAN Ig kappa chain V-III region CLL OS=Homo sapiens PE=1 SV=2	11.922	0	0	0	1	3	2	0	752980000	0	549190000	278170000	312610000	0	192440000	388340000	2.50993e+08	379990000	1.93593e+08	0.598312	-0.37462	7.50342	7.21054	109	109;130;129;116;108	31.2	24.8	24.8	0	31.2	0	8.3	14.7	14.7	6.4	8.3	14.7	3;2;2;1;1	2;1;1;1;1	2;1;1;1;1	3	2	2	0
MRPL22	29093	mitochondrial ribosomal protein L22	J3KQY1;E7ESL0;Q9NWU5	39S ribosomal protein L22, mitochondrial	>tr|J3KQY1|J3KQY1_HUMAN 39S ribosomal protein L22, mitochondrial OS=Homo sapiens GN=MRPL22 PE=3 SV=1;>tr|E7ESL0|E7ESL0_HUMAN 39S ribosomal protein L22, mitochondrial OS=Homo sapiens GN=MRPL22 PE=3 SV=1;>sp|Q9NWU5|RM22_HUMAN 39S ribosomal protein L22, mitoc	26.475	1	0	1	1	1	2	15828000	0	0	0	0	7870200	7895200	0	21875000	5276000	2623400	9923400	-1.00801	0.91139	4.99603	5.57382	232	232;212;206	19.4	19.4	19.4	3.9	0	0	0	0	5.2	10.3	0	14.2	4;4;4	4;4;4	4;4;4	4	4	4	1
RPS15	6209	ribosomal protein S15	K7ELC2;P62841;K7EQJ5;K7EJ78;K7EM56	40S ribosomal protein S15	>tr|K7ELC2|K7ELC2_HUMAN 40S ribosomal protein S15 OS=Homo sapiens GN=RPS15 PE=4 SV=1;>sp|P62841|RS15_HUMAN 40S ribosomal protein S15 OS=Homo sapiens GN=RPS15 PE=1 SV=2;>tr|K7EQJ5|K7EQJ5_HUMAN 40S ribosomal protein S15 (Fragment) OS=Homo sapiens GN=RPS15 PE	17.723	0	0	0	1	2	3	11647000	0	0	5873400	0	5447500	947860000	84316000	396740000	3.88233e+06	3.77363e+06	4.76305e+08	-0.0409697	6.93882	5.32822	7.42935	152	152;145;140;129;142	34.9	34.9	34.9	34.9	0	0	22.4	0	12.5	34.9	7.9	34.9	3;3;3;3;2	3;3;3;3;2	3;3;3;3;2	3	3	3	3
IGF2BP1	10642	insulin like growth factor 2 mRNA binding protein 1	Q9NZI8	Insulin-like growth factor 2 mRNA-binding protein 1	>sp|Q9NZI8|IF2B1_HUMAN Insulin-like growth factor 2 mRNA-binding protein 1 OS=Homo sapiens GN=IGF2BP1 PE=1 SV=2	63.48	0	0	0	2	3	2	177950000	0	15180000	42741000	51967000	37453000	0	570660000	717730000	6.43767e+07	4.40537e+07	4.29463e+08	-0.547276	2.73793	5.84135	6.83029	577	577	21.1	21.1	14.7	14.2	0	6.1	2.4	9.2	5.4	0	14.6	12.5	9	9	6	9	9	6	6
Unspecified	Unspecified	Ig lambda chain V-I region HA;Ig lambda chain V-II region MGC;Ig lambda chain V-II region WIN	P01700;P01709;P01712	Ig lambda chain V-I region HA;Ig lambda chain V-II region MGC;Ig lambda chain V-II region WIN	>sp|P01700|LV102_HUMAN Ig lambda chain V-I region HA OS=Homo sapiens PE=1 SV=1;>sp|P01709|LV206_HUMAN Ig lambda chain V-II region MGC OS=Homo sapiens PE=1 SV=1;>sp|P01712|LV209_HUMAN Ig lambda chain V-II region WIN OS=Homo sapiens PE=1 SV=1	11.896	0	0	0	1	3	0	0	263130000	0	99190000	27929000	187610000	0	0	0	87710000	1.0491e+08	1	0.258334	-26.3862	6.94541	-1.0754	112	112;111;111;111	23.2	11.6	11.6	0	23.2	0	23.2	18.8	7.1	0	0	0	3;2;2;1	2;2;2;1	2;2;2;1	3	2	2	0
Unspecified	Unspecified	Ig heavy chain V-III region TIL;Ig heavy chain V-III region POM;Ig heavy chain V-III region WAS	P01765;P01774;P01776	Ig heavy chain V-III region TIL;Ig heavy chain V-III region POM;Ig heavy chain V-III region WAS	>sp|P01765|HV304_HUMAN Ig heavy chain V-III region TIL OS=Homo sapiens PE=1 SV=1;>sp|P01774|HV313_HUMAN Ig heavy chain V-III region POM OS=Homo sapiens PE=1 SV=1;>sp|P01776|HV315_HUMAN Ig heavy chain V-III region WAS OS=Homo sapiens PE=1 SV=1	11.612	0	0	0	1	3	2	0	499600000	0	322960000	125400000	115180000	0	73502000	162650000	1.66533e+08	1.87847e+08	7.87173e+07	0.173745	-1.08106	7.2089	6.83116	115	115;119;117	35.7	24.3	7.8	15.7	35.7	0	35.7	33.9	26.1	0	16.5	26.1	4;2;2	2;1;1	1;0;0	4	2	1	2
Unspecified	Unspecified	Ig kappa chain V-I region Ni	P01613	Ig kappa chain V-I region Ni	>sp|P01613|KV121_HUMAN Ig kappa chain V-I region Ni OS=Homo sapiens PE=1 SV=1	11.745	0	0	0	1	3	0	0	73025000	0	36513000	32407000	8507500	0	0	0	2.43417e+07	2.58092e+07	1	0.0844556	-24.5369	6.34192	-1.06985	112	112	30.4	30.4	30.4	0	30.4	0	14.3	14.3	14.3	0	0	0	2	2	2	2	2	2	0
Unspecified	Unspecified	Ig lambda chain V-I region WAH	P04208	Ig lambda chain V-I region WAH	>sp|P04208|LV106_HUMAN Ig lambda chain V-I region WAH OS=Homo sapiens PE=1 SV=1	11.725	0	0	0	1	3	0	0	152500000	0	42181000	73480000	17892000	0	0	0	5.08333e+07	4.45177e+07	1	-0.191397	-25.5993	6.57942	-1.06911	109	109	26.6	26.6	14.7	0	26.6	0	22	26.6	10.1	0	0	0	3	3	2	3	3	2	0
EEF1A1	1915	eukaryotic translation elongation factor 1 alpha 1	P68104;Q5VTE0;Q05639	Elongation factor 1-alpha 1;Putative elongation factor 1-alpha-like 3;Elongation factor 1-alpha 2	>sp|P68104|EF1A1_HUMAN Elongation factor 1-alpha 1 OS=Homo sapiens GN=EEF1A1 PE=1 SV=1;>sp|Q5VTE0|EF1A3_HUMAN Putative elongation factor 1-alpha-like 3 OS=Homo sapiens GN=EEF1A1P5 PE=5 SV=1;>sp|Q05639|EF1A2_HUMAN Elongation factor 1-alpha 2 OS=Homo sapiens	50.14	0	0	0	1	2	0	245060000	0	0	125020000	0	13253000	0	0	0	8.16867e+07	46091000	1	-0.825616	-26.2836	5.96343	-1.70018	462	462;462;463;145;107	11.7	11.7	11.7	11.7	0	0	5.2	0	2.4	0	0	0	4;4;3;1;1	4;4;3;1;1	4;4;3;1;1	4	4	4	4
Unspecified	Unspecified	Ig lambda chain V region 4A	P04211	Ig lambda chain V region 4A	>sp|P04211|LV001_HUMAN Ig lambda chain V region 4A OS=Homo sapiens PE=4 SV=1	12.38	0	0	0	1	1	0	0	248930000	0	0	68605000	0	0	0	0	8.29767e+07	2.28683e+07	1	-1.85935	-26.3062	6.26651	-1.09272	117	117	13.7	13.7	13.7	0	13.7	0	0	6	0	0	0	0	2	2	2	2	2	2	0
HADHB	3032	hydroxyacyl-CoA dehydrogenase/3-ketoacyl-CoA thiolase/enoyl-CoA hydratase (trifunctional protein), beta subunit	P55084;B4E2W0;F5GZQ3;B5MD38	Trifunctional enzyme subunit beta, mitochondrial;3-ketoacyl-CoA thiolase	>sp|P55084|ECHB_HUMAN Trifunctional enzyme subunit beta, mitochondrial OS=Homo sapiens GN=HADHB PE=1 SV=3;>tr|B4E2W0|B4E2W0_HUMAN 3-ketoacyl-CoA thiolase OS=Homo sapiens GN=HADHB PE=2 SV=1;>tr|F5GZQ3|F5GZQ3_HUMAN 3-ketoacyl-CoA thiolase OS=Homo sapiens GN=	51.294	0	0	1	1	1	1	69188000	0	0	17390000	0	0	0	425470000	0	2.30627e+07	5.79667e+06	1.41823e+08	-1.99226	2.62046	5.05311	6.44168	474	474;452;459;351;176;150;85	17.7	17.7	17.7	9.3	0	0	5.5	0	0	0	15.8	1.9	7;7;6;4;2;2;1	7;7;6;4;2;2;1	7;7;6;4;2;2;1	7	7	7	3
Unspecified	Unspecified	Ig kappa chain V-II region RPMI 6410	P06310	Ig kappa chain V-II region RPMI 6410	>sp|P06310|KV206_HUMAN Ig kappa chain V-II region RPMI 6410 OS=Homo sapiens PE=4 SV=1	14.707	0	0	0	1	2	0	0	209210000	0	22514000	72964000	0	0	0	0	6.97367e+07	31826000	1	-1.13171	-26.0554	6.33526	-1.16752	133	133	34.6	34.6	34.6	9.8	34.6	9.8	15	15	9.8	0	9.8	9.8	3	2	2	3	2	2	1
Unspecified	Unspecified		CON__P02769		>P02769 SWISS-PROT:P02769 (Bos taurus) Bovine serum albumin precursor	69.293	0	0	0	1	2	0	49402000	0	0	0	8250200	5108800	0	0	0	1.64673e+07	4453000	1	-1.88676	-23.9731	4.80796	-1.84069	607	607	14	7.7	7.7	8.7	5.1	4	6.3	9.2	4.6	0	6.3	0	9	4	4	9	4	4	5
SFPQ	6421	splicing factor proline and glutamine rich	P23246	Splicing factor, proline- and glutamine-rich	>sp|P23246|SFPQ_HUMAN Splicing factor, proline- and glutamine-rich OS=Homo sapiens GN=SFPQ PE=1 SV=2	76.149	0	0	0	1	1	1	71322000	0	0	0	0	7248700	5561100	0	0	23774000	2.41623e+06	1853700	-3.29855	-3.6809	4.50147	4.38638	707	707;223	6.2	6.2	6.2	3.8	0	0	0	0	2.1	2.4	0	0	3;1	3;1	3;1	3	3	3	2
GANAB	23193	glucosidase II alpha subunit	Q14697;F5H6X6;E9PRF8	Neutral alpha-glucosidase AB	>sp|Q14697|GANAB_HUMAN Neutral alpha-glucosidase AB OS=Homo sapiens GN=GANAB PE=1 SV=3;>tr|F5H6X6|F5H6X6_HUMAN Neutral alpha-glucosidase AB OS=Homo sapiens GN=GANAB PE=4 SV=1;>tr|E9PRF8|E9PRF8_HUMAN Neutral alpha-glucosidase AB OS=Homo sapiens GN=GANAB PE=	106.87	0	0	0	1	0	0	0	0	662670	0	0	0	0	0	0	220890	1	1	-17.753	-17.753	-2.02886	-2.02886	944	944;847;95	3.3	3.3	3.3	0	0	2.2	0	0	0	1.1	0	0	2;1;1	2;1;1	2;1;1	2	2	2	0
FLNA	2316	filamin A	P21333;Q5HY54;E9PHF0	Filamin-A	>sp|P21333|FLNA_HUMAN Filamin-A OS=Homo sapiens GN=FLNA PE=1 SV=4;>tr|Q5HY54|Q5HY54_HUMAN Filamin-A OS=Homo sapiens GN=FLNA PE=2 SV=1;>tr|E9PHF0|E9PHF0_HUMAN Filamin-A OS=Homo sapiens GN=FLNA PE=4 SV=2	280.74	0	0	0	1	0	2	0	0	1552400	0	0	0	2781900	4626000	0	517467	1	2469300	-18.9811	2.25456	-2.4483	3.94427	2647	2647;2607;780	1.1	1.1	1.1	0	0	0.7	0	0.4	0	0.7	0.7	0	2;2;1	2;2;1	2;2;1	2	2	2	0
YWHAZ	7534	tyrosine 3-monooxygenase/tryptophan 5-monooxygenase activation protein zeta	E7EX29;P63104;P27348;E7EX24;B0AZS6;E7ESK7;H0YB80;B7Z2E6;E7EVZ2;E9PD24;E5RIR4;E5RGE1	14-3-3 protein zeta/delta;14-3-3 protein theta	>tr|E7EX29|E7EX29_HUMAN 14-3-3 protein zeta/delta (Fragment) OS=Homo sapiens GN=YWHAZ PE=3 SV=1;>sp|P63104|1433Z_HUMAN 14-3-3 protein zeta/delta OS=Homo sapiens GN=YWHAZ PE=1 SV=1;>sp|P27348|1433T_HUMAN 14-3-3 protein theta OS=Homo sapiens GN=YWHAQ PE=1 SV	28.036	0	0	0	1	0	0	0	0	2806100	0	0	0	0	0	0	935367	1	1	-19.8352	-19.8352	-1.44772	-1.44772	246	246;245;245;170;168;137;130;125;98;92;75;52	7.3	7.3	3.7	0	0	3.7	0	3.7	0	0	0	0	2;2;1;1;1;1;1;1;1;1;1;1	2;2;1;1;1;1;1;1;1;1;1;1	1;1;0;0;0;1;0;0;1;1;1;1	2	2	1	0
SUPT16H	11198	SPT16 homolog, facilitates chromatin remodeling subunit	Q9Y5B9	FACT complex subunit SPT16	>sp|Q9Y5B9|SP16H_HUMAN FACT complex subunit SPT16 OS=Homo sapiens GN=SUPT16H PE=1 SV=1	119.91	0	0	0	2	0	0	8045200	0	745740	0	0	0	0	0	0	2.93031e+06	1	1	-21.4826	-21.4826	-2.07886	-2.07886	1047	1047	2.4	2.4	2.4	1.2	0	2.3	0	0	0	0	0	0	3	3	3	3	3	3	1
G3BP1	10146	G3BP stress granule assembly factor 1	Q13283;F5H4D6	Ras GTPase-activating protein-binding protein 1	>sp|Q13283|G3BP1_HUMAN Ras GTPase-activating protein-binding protein 1 OS=Homo sapiens GN=G3BP1 PE=1 SV=1;>tr|F5H4D6|F5H4D6_HUMAN Ras GTPase-activating protein-binding protein 1 OS=Homo sapiens GN=G3BP1 PE=4 SV=1	52.164	0	0	0	2	0	1	7396800	0	1581400	0	0	0	0	0	120590000	2.99273e+06	1	4.01967e+07	-21.513	3.74754	-1.71737	5.88682	466	466;284;153;122;117;106;105;148;37	14.2	14.2	14.2	2.4	0	2.4	0	0	0	0	0	11.8	5;3;2;2;2;2;2;1;1	5;3;2;2;2;2;2;1;1	5;3;2;2;2;2;2;1;1	5	5	5	1
SERBP1	26135	SERPINE1 mRNA binding protein 1	Q8NC51	Plasminogen activator inhibitor 1 RNA-binding protein	>sp|Q8NC51|PAIRB_HUMAN Plasminogen activator inhibitor 1 RNA-binding protein OS=Homo sapiens GN=SERBP1 PE=1 SV=2	44.965	0	0	0	1	0	2	0	7795200	0	0	0	0	5606800	28953000	0	2598400	1	1.15199e+07	-21.3092	2.14844	-1.65287	5.40858	408	408	10.3	10.3	10.3	0	3.9	3.9	0	2.9	0	3.9	3.4	0	3	3	3	3	3	3	0
MYH9	4627	myosin heavy chain 9	P35579	Myosin-9	>sp|P35579|MYH9_HUMAN Myosin-9 OS=Homo sapiens GN=MYH9 PE=1 SV=4	226.53	0	0	0	1	0	0	7946000	0	0	0	0	0	0	0	0	2.64867e+06	1	1	-21.3368	-21.3368	-2.35513	-2.35513	1960	1960	2.8	2.8	2.1	2.8	0	0	0	0	0	0	0	0	3	3	2	3	3	2	3
RPL36A	6173	ribosomal protein L36a	J3KQN4;P83881;H0Y5B4;H7BZ11;Q969Q0	60S ribosomal protein L36a;60S ribosomal protein L36a-like	>tr|J3KQN4|J3KQN4_HUMAN 60S ribosomal protein L36a OS=Homo sapiens GN=RPL36A PE=3 SV=1;>sp|P83881|RL36A_HUMAN 60S ribosomal protein L36a OS=Homo sapiens GN=RPL36A PE=1 SV=2;>tr|H0Y5B4|H0Y5B4_HUMAN 60S ribosomal protein L36a (Fragment) OS=Homo sapiens GN=RP	16.378	0	0	0	1	0	3	10886000	0	0	0	0	0	39259000	82156000	63575000	3.62867e+06	1	6.16633e+07	-21.791	4.0869	-1.21426	6.57577	142	142;106;131;129;106;88;80	25.4	25.4	25.4	6.3	0	0	0	0	0	13.4	12	13.4	4;4;3;3;3;1;1	4;4;3;3;3;1;1	4;4;3;3;3;1;1	4	4	4	1
FXR2	9513	FMR1 autosomal homolog 2	P51116	Fragile X mental retardation syndrome-related protein 2	>sp|P51116|FXR2_HUMAN Fragile X mental retardation syndrome-related protein 2 OS=Homo sapiens GN=FXR2 PE=1 SV=2	74.222	0	0	0	1	0	0	18844000	0	0	0	0	0	0	0	0	6.28133e+06	1	1	-22.5826	-22.5826	-1.87053	-1.87053	673	673	4.2	4.2	4.2	4.2	0	0	0	0	0	0	0	0	2	2	2	2	2	2	2
RPL35	11224	ribosomal protein L35	P42766;F2Z388;H0Y3A0	60S ribosomal protein L35	>sp|P42766|RL35_HUMAN 60S ribosomal protein L35 OS=Homo sapiens GN=RPL35 PE=1 SV=2;>tr|F2Z388|F2Z388_HUMAN 60S ribosomal protein L35 OS=Homo sapiens GN=RPL35 PE=3 SV=1;>tr|H0Y3A0|H0Y3A0_HUMAN 60S ribosomal protein L35 (Fragment) OS=Homo sapiens GN=RPL35 PE	14.551	0	0	0	1	0	3	26552000	0	0	0	0	0	34319000	428940000	24689000	8.85067e+06	1	1.62649e+08	-23.0774	4.19983	-1.16289	7.04836	123	123;96;96	30.1	30.1	30.1	30.1	0	0	0	0	0	8.1	30.1	22	5;3;3	5;3;3	5;3;3	5	5	5	3
RPS27A	6233	ribosomal protein S27a	P62979	Ubiquitin-40S ribosomal protein S27a;Ubiquitin;40S ribosomal protein S27a	>sp|P62979|RS27A_HUMAN Ubiquitin-40S ribosomal protein S27a OS=Homo sapiens GN=RPS27A PE=1 SV=2	17.965	0	0	0	1	0	3	34824000	0	0	0	0	0	149260000	222670000	262320000	11608000	1	2.11417e+08	-23.4686	4.1869	-1.25443	7.07071	156	156;106	30.8	30.8	30.8	8.3	0	0	0	0	0	25	8.3	30.8	4;1	4;1	4;1	4	4	4	1
IMMT	10989	inner membrane mitochondrial protein	Q16891;B9A067;C9J406;H7C463	Mitochondrial inner membrane protein	>sp|Q16891|IMMT_HUMAN Mitochondrial inner membrane protein OS=Homo sapiens GN=IMMT PE=1 SV=1;>tr|B9A067|B9A067_HUMAN Mitochondrial inner membrane protein OS=Homo sapiens GN=IMMT PE=4 SV=2;>tr|C9J406|C9J406_HUMAN Mitochondrial inner membrane protein OS=Homo	83.677	0	0	1	1	0	0	246730000	0	0	0	0	0	0	0	0	8.22433e+07	1	1	-26.2934	-26.2934	-1.92261	-1.92261	758	758;711;659;613;147	14.8	14.8	14.8	14.8	0	0	0	0	0	0	0	0	9;9;8;7;1	9;9;8;7;1	9;9;8;7;1	9	9	9	9
HIST1H4A	8359	histone cluster 1 H4 family member a	P62805	Histone H4	>sp|P62805|H4_HUMAN Histone H4 OS=Homo sapiens GN=HIST1H4A PE=1 SV=2	11.367	0	0	0	2	1	1	158030000	0	1427200	0	0	184610000	0	0	106050000	53152400	6.15367e+07	35350000	0.211311	-0.588425	6.73349	6.49274	103	103	50.5	50.5	50.5	38.8	0	9.7	0	9.7	50.5	0	0	11.7	6	6	6	6	6	6	5
IDH3A	3419	isocitrate dehydrogenase 3 (NAD(+)) alpha	P50213;H0YL72;B7Z9J8	Isocitrate dehydrogenase [NAD] subunit alpha, mitochondrial	>sp|P50213|IDH3A_HUMAN Isocitrate dehydrogenase [NAD] subunit alpha, mitochondrial OS=Homo sapiens GN=IDH3A PE=1 SV=1;>tr|H0YL72|H0YL72_HUMAN Isocitrate dehydrogenase [NAD] subunit alpha, mitochondrial OS=Homo sapiens GN=IDH3A PE=3 SV=1;>tr|B7Z9J8|B7Z9J8_H	39.591	0	0	1	0	1	0	0	0	0	81980000	0	0	0	0	0	1	2.73267e+07	1	24.7038	0	5.83899	-1.5976	366	366;331;257;134;109;87;46	9.3	9.3	9.3	0	0	0	9.3	0	0	0	0	0	3;3;2;1;1;1;1	3;3;2;1;1;1;1	3;3;2;1;1;1;1	3	3	3	0
NDUFS1	4719	NADH:ubiquinone oxidoreductase core subunit S1	P28331;E7ENF3;B4DJ81	NADH-ubiquinone oxidoreductase 75 kDa subunit, mitochondrial	>sp|P28331|NDUS1_HUMAN NADH-ubiquinone oxidoreductase 75 kDa subunit, mitochondrial OS=Homo sapiens GN=NDUFS1 PE=1 SV=3;>tr|E7ENF3|E7ENF3_HUMAN NADH-ubiquinone oxidoreductase 75 kDa subunit, mitochondrial OS=Homo sapiens GN=NDUFS1 PE=4 SV=1;>tr|B4DJ81|B4DJ	79.467	0	0	1	0	2	2	0	0	0	100020000	0	25115000	4205000	0	58545000	1	4.17117e+07	2.09167e+07	25.3139	24.3181	5.72007	5.42031	727	727;691;611	10.2	10.2	10.2	0	0	0	5.4	0	2.3	3.4	0	1.4	5;5;5	5;5;5	5;5;5	5	5	5	0
MTHFD1L	25902	methylenetetrahydrofolate dehydrogenase (NADP+ dependent) 1-like	Q6UB35	Monofunctional C1-tetrahydrofolate synthase, mitochondrial	>sp|Q6UB35|C1TM_HUMAN Monofunctional C1-tetrahydrofolate synthase, mitochondrial OS=Homo sapiens GN=MTHFD1L PE=1 SV=1	105.79	0	0	1	0	2	2	0	0	0	41439000	0	78435000	0	143460000	157560000	1	39958000	100340000	25.252	26.5803	5.57716	5.97703	978	978;332;127;92;120;120;114;92;57	13.6	13.6	13.6	0	0	0	1	0	6.3	0	4.3	4.8	11;2;2;2;1;1;1;1;1	11;2;2;2;1;1;1;1;1	11;2;2;2;1;1;1;1;1	11	11	11	0
RPL34	6164	ribosomal protein L34	P49207	60S ribosomal protein L34	>sp|P49207|RL34_HUMAN 60S ribosomal protein L34 OS=Homo sapiens GN=RPL34 PE=1 SV=3	13.293	0	0	1	0	2	3	0	0	0	17859000	0	101600000	292970000	195580000	825460000	1	3.98197e+07	4.38003e+08	25.247	28.7064	6.47647	7.51785	117	117	45.3	45.3	45.3	0	0	0	7.7	0	13.7	44.4	13.7	38.5	8	8	8	8	8	8	0
RPL9	6133	ribosomal protein L9	P32969;D6RAN4;H0Y9V9;E7ESE0;H0Y9R4	60S ribosomal protein L9	>sp|P32969|RL9_HUMAN 60S ribosomal protein L9 OS=Homo sapiens GN=RPL9 PE=1 SV=1;>tr|D6RAN4|D6RAN4_HUMAN 60S ribosomal protein L9 (Fragment) OS=Homo sapiens GN=RPL9 PE=4 SV=1;>tr|H0Y9V9|H0Y9V9_HUMAN 60S ribosomal protein L9 (Fragment) OS=Homo sapiens GN=RPL	21.863	0	0	0	0	1	3	0	0	0	52460000	0	0	35093000	65738000	91976000	1	1.74867e+07	64269000	24.0598	25.9376	5.903	6.46829	192	192;182;189;166;91	20.8	20.8	20.8	0	0	0	10.9	0	0	5.2	5.2	15.1	3;3;2;2;2	3;3;2;2;2	3;3;2;2;2	3	3	3	0
UQCRC1	7384	ubiquinol-cytochrome c reductase core protein I	P31930	Cytochrome b-c1 complex subunit 1, mitochondrial	>sp|P31930|QCR1_HUMAN Cytochrome b-c1 complex subunit 1, mitochondrial OS=Homo sapiens GN=UQCRC1 PE=1 SV=3	52.645	0	0	1	0	2	1	0	0	0	49571000	0	33875000	0	0	108020000	1	2.78153e+07	3.60067e+07	24.7294	25.1018	5.72293	5.83503	480	480	25.4	25.4	25.4	0	0	0	9	0	8.8	0	0	19.4	7	7	7	7	7	7	0
OPA1	4976	OPA1, mitochondrial dynamin like GTPase	E5KLJ5;E5KLJ9;E5KLK1;E5KLJ6;O60313	Dynamin-like 120 kDa protein, mitochondrial;Dynamin-like 120 kDa protein, form S1	>tr|E5KLJ5|E5KLJ5_HUMAN Dynamin-like 120 kDa protein, mitochondrial OS=Homo sapiens GN=OPA1 PE=3 SV=1;>tr|E5KLJ9|E5KLJ9_HUMAN Dynamin-like 120 kDa protein, mitochondrial OS=Homo sapiens GN=OPA1 PE=3 SV=1;>tr|E5KLK1|E5KLK1_HUMAN Dynamin-like 120 kDa protein	117.74	0	0	1	0	1	1	0	0	0	0	0	34049000	0	0	18785000	1	1.13497e+07	6.26167e+06	23.4361	22.5781	4.98406	4.72577	1015	1015;979;961;978;960;185	8.4	8.4	8.4	0	0	0	0	0	7.4	0	0	1	6;6;6;5;5;1	6;6;6;5;5;1	6;6;6;5;5;1	6	6	6	0
NT5DC2	64943	5'-nucleotidase domain containing 2	E9PAL9;C9JTZ6;Q9H857;H7C4G8;H7C519	5-nucleotidase domain-containing protein 2	>tr|E9PAL9|E9PAL9_HUMAN 5-nucleotidase domain-containing protein 2 OS=Homo sapiens GN=NT5DC2 PE=3 SV=1;>tr|C9JTZ6|C9JTZ6_HUMAN 5-nucleotidase domain-containing protein 2 OS=Homo sapiens GN=NT5DC2 PE=3 SV=1;>sp|Q9H857|NT5D2_HUMAN 5-nucleotidase domain-co	64.144	0	0	1	0	2	0	0	0	0	58361000	0	2464000	0	0	0	1	20275000	1	24.2732	0	5.4998	-1.80716	557	557;532;520;258;194	4.7	4.7	4.7	0	0	0	2	0	2.7	0	0	0	2;2;2;1;1	2;2;2;1;1	2;2;2;1;1	2	2	2	0
ASPH	444	aspartate beta-hydroxylase	Q12797;F5H667	Aspartyl/asparaginyl beta-hydroxylase	>sp|Q12797|ASPH_HUMAN Aspartyl/asparaginyl beta-hydroxylase OS=Homo sapiens GN=ASPH PE=1 SV=3;>tr|F5H667|F5H667_HUMAN Aspartyl/asparaginyl beta-hydroxylase OS=Homo sapiens GN=ASPH PE=4 SV=1	85.862	0	0	0	0	1	2	0	0	0	0	29629000	0	567820	21754000	0	1	9.87633e+06	7.44061e+06	23.2355	22.827	5.06079	4.93781	758	758;729;327;113	9.1	9.1	9.1	0	0	0	0	0.9	0	3.4	4.7	0	4;3;1;1	4;3;1;1	4;3;1;1	4	4	4	0
CYC1	1537	cytochrome c1	P08574	Cytochrome c1, heme protein, mitochondrial	>sp|P08574|CY1_HUMAN Cytochrome c1, heme protein, mitochondrial OS=Homo sapiens GN=CYC1 PE=1 SV=3	35.422	0	0	1	0	1	1	0	0	0	0	0	23017000	0	0	54833000	1	7.67233e+06	1.82777e+07	22.8712	24.1236	5.33565	5.71265	325	325	9.8	9.8	9.8	0	0	0	0	0	4.9	0	0	4.9	3	3	3	3	3	3	0
VDAC1	7416	voltage dependent anion channel 1	P21796;C9JI87	Voltage-dependent anion-selective channel protein 1	>sp|P21796|VDAC1_HUMAN Voltage-dependent anion-selective channel protein 1 OS=Homo sapiens GN=VDAC1 PE=1 SV=2;>tr|C9JI87|C9JI87_HUMAN Voltage-dependent anion-selective channel protein 1 (Fragment) OS=Homo sapiens GN=VDAC1 PE=4 SV=1	30.772	0	0	1	0	1	0	0	0	0	0	0	20150000	0	0	0	1	6.71667e+06	1	22.6793	0	5.339	-1.48816	283	283;184	7.4	7.4	7.4	0	0	0	0	0	3.5	0	0	3.9	2;1	2;1	2;1	2	2	2	0
SRP9	6726	signal recognition particle 9	P49458;E9PE20	Signal recognition particle 9 kDa protein	>sp|P49458|SRP09_HUMAN Signal recognition particle 9 kDa protein OS=Homo sapiens GN=SRP9 PE=1 SV=2;>tr|E9PE20|E9PE20_HUMAN Signal recognition particle 9 kDa protein OS=Homo sapiens GN=SRP9 PE=4 SV=1	10.112	0	0	0	0	1	1	0	0	0	0	0	19804000	0	0	132060000	1	6.60133e+06	44020000	22.6543	25.3917	5.81479	6.63881	86	86;66	34.9	34.9	34.9	0	0	0	0	0	25.6	0	0	9.3	3;2	3;2	3;2	3	3	3	0
MRPL17	63875	mitochondrial ribosomal protein L17	Q9NRX2;E9PKV2	39S ribosomal protein L17, mitochondrial	>sp|Q9NRX2|RM17_HUMAN 39S ribosomal protein L17, mitochondrial OS=Homo sapiens GN=MRPL17 PE=1 SV=1;>tr|E9PKV2|E9PKV2_HUMAN 39S ribosomal protein L17, mitochondrial (Fragment) OS=Homo sapiens GN=MRPL17 PE=4 SV=1	20.05	1	0	1	0	1	2	0	0	0	0	0	19463000	0	32617000	391710000	1	6.48767e+06	1.41442e+08	22.6293	27.0756	5.50997	6.84847	175	175;142	37.7	37.7	37.7	0	0	0	0	0	11.4	0	14.3	23.4	7;4	7;4	7;4	7	7	7	0
LARS	51520	leucyl-tRNA synthetase	Q9P2J5;B4DER1;F5H698;B4DJ10	Leucine--tRNA ligase, cytoplasmic	>sp|Q9P2J5|SYLC_HUMAN Leucine--tRNA ligase, cytoplasmic OS=Homo sapiens GN=LARS PE=1 SV=2;>tr|B4DER1|B4DER1_HUMAN Leucine--tRNA ligase, cytoplasmic OS=Homo sapiens GN=LARS PE=2 SV=1;>tr|F5H698|F5H698_HUMAN Leucine--tRNA ligase, cytoplasmic OS=Homo sapiens	134.46	0	0	0	0	2	2	0	0	0	0	3305400	34480000	0	13364000	14443000	1	1.25951e+07	9269000	23.5864	23.144	4.97161	4.83844	1176	1176;1149;1130;1122	9.2	9.2	9.2	0	0	0	0	0.8	5.8	0	0.9	1.7	8;8;8;7	8;8;8;7	8;8;8;7	8	8	8	0
KARS	3735	lysyl-tRNA synthetase	Q15046	Lysine--tRNA ligase	>sp|Q15046|SYK_HUMAN Lysine--tRNA ligase OS=Homo sapiens GN=KARS PE=1 SV=3	68.047	0	0	1	0	2	2	0	0	0	0	5204600	29788000	0	70947000	59221000	1	11664200	4.33893e+07	23.4756	25.3708	5.23405	5.80457	597	597;76	8	8	8	0	0	0	0	2.7	5.4	0	1.5	1.5	6;2	6;2	6;2	6	6	6	0
MRPL55	128308	mitochondrial ribosomal protein L55	Q7Z7F7	39S ribosomal protein L55, mitochondrial	>sp|Q7Z7F7|RM55_HUMAN 39S ribosomal protein L55, mitochondrial OS=Homo sapiens GN=MRPL55 PE=1 SV=1	15.128	1	0	1	0	1	1	0	0	0	16530000	0	0	0	0	13555000	1	5510000	4.51833e+06	22.3936	22.1074	5.56137	5.4752	128	128	19.5	19.5	19.5	0	0	0	7	0	0	0	0	12.5	2	2	2	2	2	2	0
PITRM1	10531	pitrilysin metallopeptidase 1	C9JSL2;Q5JRX3;E7ES23;H0Y7L7;B1APQ1	Presequence protease, mitochondrial	>tr|C9JSL2|C9JSL2_HUMAN Presequence protease, mitochondrial OS=Homo sapiens GN=PITRM1 PE=3 SV=1;>sp|Q5JRX3|PREP_HUMAN Presequence protease, mitochondrial OS=Homo sapiens GN=PITRM1 PE=1 SV=2;>tr|E7ES23|E7ES23_HUMAN Presequence protease, mitochondrial OS=Hom	117.51	0	0	1	0	1	1	0	0	0	13176000	0	0	4232300	0	0	1	4392000	1.41077e+06	22.0664	20.428	4.57259	4.07938	1038	1038;1037;939;259;86	2.7	2.7	2.7	0	0	0	2	0	0	0.7	0	0	2;2;1;1;1	2;2;1;1;1	2;2;1;1;1	2	2	2	0
HDHD5	27440	haloacid dehalogenase like hydrolase domain containing 5	Q9BXW7	Cat eye syndrome critical region protein 5	>sp|Q9BXW7|CECR5_HUMAN Cat eye syndrome critical region protein 5 OS=Homo sapiens GN=CECR5 PE=1 SV=1	46.321	0	0	1	0	1	1	0	0	0	10150000	0	0	17136000	0	0	1	3.38333e+06	5712000	21.69	22.4456	4.86357	5.09101	423	423	9	9	9	0	0	0	5.9	0	0	3.1	0	0	2	2	2	2	2	2	0
PRPF19	27339	pre-mRNA processing factor 19	Q9UMS4;F5GY56	Pre-mRNA-processing factor 19	>sp|Q9UMS4|PRP19_HUMAN Pre-mRNA-processing factor 19 OS=Homo sapiens GN=PRPF19 PE=1 SV=1;>tr|F5GY56|F5GY56_HUMAN Pre-mRNA-processing factor 19 (Fragment) OS=Homo sapiens GN=PRPF19 PE=4 SV=1	55.18	0	0	0	0	1	1	0	0	0	9511500	0	0	0	0	14218000	1	3170500	4.73933e+06	21.5963	22.1763	4.75935	4.93394	504	504;252	8.5	8.5	8.5	0	0	0	3.4	0	0	0	0	5.2	2;2	2;2	2;2	2	2	2	0
MRPS16	51021	mitochondrial ribosomal protein S16	Q9Y3D3;B4E032;A6ND22	28S ribosomal protein S16, mitochondrial	>sp|Q9Y3D3|RT16_HUMAN 28S ribosomal protein S16, mitochondrial OS=Homo sapiens GN=MRPS16 PE=1 SV=1;>tr|B4E032|B4E032_HUMAN 28S ribosomal protein S16, mitochondrial OS=Homo sapiens GN=MRPS16 PE=2 SV=1;>tr|A6ND22|A6ND22_HUMAN 28S ribosomal protein S16, mitoc	15.345	0	1	1	0	1	3	0	0	0	0	0	8321700	22183000	30748000	165600000	1	2773900	7.28437e+07	21.4035	26.1183	5.25712	6.67642	137	137;123;99	38.7	38.7	38.7	0	0	0	0	0	13.1	32.8	13.1	19	4;3;3	4;3;3	4;3;3	4	4	4	0
MRPL23	6150	mitochondrial ribosomal protein L23	A8MYK1;A8MVT4;A6NJD9;Q16540;H7C2P7	39S ribosomal protein L23, mitochondrial	>tr|A8MYK1|A8MYK1_HUMAN 39S ribosomal protein L23, mitochondrial OS=Homo sapiens GN=MRPL23 PE=4 SV=1;>tr|A8MVT4|A8MVT4_HUMAN 39S ribosomal protein L23, mitochondrial OS=Homo sapiens GN=MRPL23 PE=4 SV=1;>tr|A6NJD9|A6NJD9_HUMAN 39S ribosomal protein L23, mit	21.842	1	0	1	0	1	2	0	0	0	0	0	5277800	0	21222000	42154000	1	1.75927e+06	2.11253e+07	20.7465	24.3325	4.90604	5.98551	191	191;166;163;153;118	11.5	11.5	11.5	0	0	0	0	0	3.7	0	7.9	7.9	2;2;2;2;2	2;2;2;2;2	2;2;2;2;2	2	2	2	0
EEF1E1	9521	eukaryotic translation elongation factor 1 epsilon 1	O43324;C9J1V9;D6RBD7;H0YAL7;D6RCQ0	Eukaryotic translation elongation factor 1 epsilon-1	>sp|O43324|MCA3_HUMAN Eukaryotic translation elongation factor 1 epsilon-1 OS=Homo sapiens GN=EEF1E1 PE=1 SV=1;>tr|C9J1V9|C9J1V9_HUMAN HCG2043275 OS=Homo sapiens GN=hCG_2043275 PE=4 SV=2;>tr|D6RBD7|D6RBD7_HUMAN Eukaryotic translation elongation factor 1 ep	19.81	0	0	0	0	1	1	0	0	0	0	0	3619300	0	8196500	0	1	1.20643e+06	2.73217e+06	20.2023	21.3816	4.78462	5.13962	174	174;151;150;136;94	20.1	20.1	20.1	0	0	0	0	0	5.7	0	14.4	0	2;2;2;2;1	2;2;2;2;1	2;2;2;2;1	2	2	2	0
MRPL47	57129	mitochondrial ribosomal protein L47	Q9HD33	39S ribosomal protein L47, mitochondrial	>sp|Q9HD33|RM47_HUMAN 39S ribosomal protein L47, mitochondrial OS=Homo sapiens GN=MRPL47 PE=1 SV=2	29.45	1	0	1	1	2	1	0	0	2227100	76269000	0	14386000	0	0	70661000	742367	3.02183e+07	2.35537e+07	5.34715	4.98768	6.01119	5.90297	250	250	14	14	14	0	0	4.4	4.8	0	4.4	0	0	9.2	4	4	4	4	4	4	0
MRPS18B	28973	mitochondrial ribosomal protein S18B	Q9Y676;Q5STN0;B4DFG6	28S ribosomal protein S18b, mitochondrial	>sp|Q9Y676|RT18B_HUMAN 28S ribosomal protein S18b, mitochondrial OS=Homo sapiens GN=MRPS18B PE=1 SV=1;>tr|Q5STN0|Q5STN0_HUMAN 28S ribosomal protein S18b, mitochondrial OS=Homo sapiens GN=MRPS18B PE=4 SV=2;>tr|B4DFG6|B4DFG6_HUMAN 28S ribosomal protein S18b,	29.395	0	1	1	1	2	3	0	0	1557700	54021000	0	8131300	99769000	27311000	179240000	519233	2.07174e+07	1.02107e+08	5.31832	7.61948	5.84806	6.54078	258	258;215;121	33.3	33.3	33.3	0	0	3.9	12.8	0	12.8	28.7	12.8	24.8	5;3;3	5;3;3	5;3;3	5	5	5	0
NDUFS3	4722	NADH:ubiquinone oxidoreductase core subunit S3	O75489	NADH dehydrogenase [ubiquinone] iron-sulfur protein 3, mitochondrial	>sp|O75489|NDUS3_HUMAN NADH dehydrogenase [ubiquinone] iron-sulfur protein 3, mitochondrial OS=Homo sapiens GN=NDUFS3 PE=1 SV=1	30.241	0	0	1	1	1	1	5676700	0	0	97493000	0	0	0	0	58994000	1.89223e+06	3.24977e+07	1.96647e+07	4.10217	3.37744	6.03126	5.81309	264	264;161;132	14	14	14	4.9	0	0	4.9	0	0	0	0	9.1	3;1;1	3;1;1	3;1;1	3	3	3	1
OGDH	4967	oxoglutarate dehydrogenase	E9PCR7;E9PDF2;Q02218;F5H801;E9PFG7	2-oxoglutarate dehydrogenase, mitochondrial	>tr|E9PCR7|E9PCR7_HUMAN 2-oxoglutarate dehydrogenase, mitochondrial OS=Homo sapiens GN=OGDH PE=4 SV=1;>tr|E9PDF2|E9PDF2_HUMAN 2-oxoglutarate dehydrogenase, mitochondrial OS=Homo sapiens GN=OGDH PE=4 SV=1;>sp|Q02218|ODO1_HUMAN 2-oxoglutarate dehydrogenase,	117.66	0	0	1	1	3	2	0	0	4310400	73032000	5801700	117180000	0	5424400	77602000	1436800	65337900	2.76755e+07	5.50699	4.26768	5.74454	5.37147	1038	1038;1034;1023;974;873;1010;211	13.7	13.7	13.7	0	0	2.2	3.9	1.4	9.2	0	1.9	3.4	11;11;11;11;10;1;1	11;11;11;11;10;1;1	11;11;11;11;10;1;1	11	11	11	0
RPLP2	6181	ribosomal protein lateral stalk subunit P2	P05387;H0YDD8	60S acidic ribosomal protein P2	>sp|P05387|RLA2_HUMAN 60S acidic ribosomal protein P2 OS=Homo sapiens GN=RPLP2 PE=1 SV=1;>tr|H0YDD8|H0YDD8_HUMAN 60S acidic ribosomal protein P2 (Fragment) OS=Homo sapiens GN=RPLP2 PE=4 SV=1	11.665	0	0	0	2	2	2	0	21625000	4170900	0	88505000	168560000	0	1512200000	638740000	8.59863e+06	8.56883e+07	716980000	3.31692	6.38168	6.86604	7.78862	115	115;92	94.8	94.8	80	0	10.4	32.2	0	73	32.2	0	87.8	94.8	7;5	7;5	6;4	7	7	6	0
RPLP1	6176	ribosomal protein lateral stalk subunit P1	P05386	60S acidic ribosomal protein P1	>sp|P05386|RLA1_HUMAN 60S acidic ribosomal protein P1 OS=Homo sapiens GN=RPLP1 PE=1 SV=1	11.514	0	0	0	1	2	2	0	14327000	0	0	55815000	207950000	0	1386300000	2420700000	4.77567e+06	8.79217e+07	1269000000	4.20244	8.05377	6.88287	8.04224	114	114	99.1	84.2	84.2	0	42.1	0	0	79.8	94.7	0	99.1	99.1	6	5	5	6	5	5	0
GLUD1	2746	glutamate dehydrogenase 1	P00367;B4DGN5;B3KV55;P49448	Glutamate dehydrogenase 1, mitochondrial;Glutamate dehydrogenase;Glutamate dehydrogenase 2, mitochondrial	>sp|P00367|DHE3_HUMAN Glutamate dehydrogenase 1, mitochondrial OS=Homo sapiens GN=GLUD1 PE=1 SV=2;>tr|B4DGN5|B4DGN5_HUMAN Glutamate dehydrogenase OS=Homo sapiens GN=GLUD1 PE=2 SV=1;>tr|B3KV55|B3KV55_HUMAN Glutamate dehydrogenase OS=Homo sapiens GN=GLUD1 PE	61.397	0	0	1	1	1	1	16967000	0	0	113350000	0	0	128800000	0	0	5.65567e+06	3.77833e+07	4.29333e+07	2.73998	2.92433	5.78915	5.84465	558	558;425;391;558	17.4	17.4	17.4	3.8	0	0	5.4	0	0	12	0	0	6;5;4;3	6;5;4;3	6;5;4;3	6	6	6	1
MYLK2	85366	myosin light chain kinase 2	Q9H1R3	Myosin light chain kinase 2, skeletal/cardiac muscle	>sp|Q9H1R3|MYLK2_HUMAN Myosin light chain kinase 2, skeletal/cardiac muscle OS=Homo sapiens GN=MYLK2 PE=1 SV=3	64.684	0	0	0	2	3	3	60841000	128450000	0	853200000	322290000	497470000	4011800000	7404700000	7127200000	63097000	5.57653e+08	6.18123e+09	3.14373	6.61418	6.93557	7.98028	596	596	2.2	2.2	2.2	1.7	1.7	0	1.7	1.8	1.7	1.8	2.2	2.2	3	3	3	3	3	3	1
PRDX4	10549	peroxiredoxin 4	Q13162;H7C3T4	Peroxiredoxin-4	>sp|Q13162|PRDX4_HUMAN Peroxiredoxin-4 OS=Homo sapiens GN=PRDX4 PE=1 SV=1;>tr|H7C3T4|H7C3T4_HUMAN Peroxiredoxin-4 (Fragment) OS=Homo sapiens GN=PRDX4 PE=4 SV=1	30.54	0	0	1	2	2	0	30857000	0	5007600	119260000	0	53366000	0	0	0	1.19549e+07	57542000	1	2.26702	-23.5111	6.27512	-1.48487	271	271;161;186;199;185	33.9	33.9	33.9	12.2	0	12.2	25.1	0	8.9	0	0	0	6;3;2;1;1	6;3;2;1;1	6;3;2;1;1	6	6	6	2
COX4I1	1327	cytochrome c oxidase subunit 4I1	P13073;H3BNV9;H3BN72;Q86WV2	Cytochrome c oxidase subunit 4 isoform 1, mitochondrial	>sp|P13073|COX41_HUMAN Cytochrome c oxidase subunit 4 isoform 1, mitochondrial OS=Homo sapiens GN=COX4I1 PE=1 SV=1;>tr|H3BNV9|H3BNV9_HUMAN Cytochrome c oxidase subunit 4 isoform 1, mitochondrial OS=Homo sapiens GN=COX4I1 PE=4 SV=1;>tr|H3BN72|H3BN72_HUMAN C	19.576	0	0	1	1	1	1	5640300	0	0	0	0	26925000	0	0	455460000	1880100	8975000	151820000	2.2551	6.33541	5.66131	6.88961	169	169;139;126;83;108;43	27.8	27.8	27.8	6.5	0	0	0	0	13.6	0	0	20.7	5;4;4;4;2;2	5;4;4;4;2;2	5;4;4;4;2;2	5	5	5	1
DLAT	1737	dihydrolipoamide S-acetyltransferase	P10515;H0YDD4;E9PEJ4;F5H7M3	Dihydrolipoyllysine-residue acetyltransferase component of pyruvate dehydrogenase complex, mitochondrial	>sp|P10515|ODP2_HUMAN Dihydrolipoyllysine-residue acetyltransferase component of pyruvate dehydrogenase complex, mitochondrial OS=Homo sapiens GN=DLAT PE=1 SV=3;>tr|H0YDD4|H0YDD4_HUMAN Dihydrolipoyllysine-residue acetyltransferase component of pyruvate deh	68.996	0	0	1	1	1	0	4055700	0	0	0	0	19169000	0	0	0	1351900	6.38967e+06	1	2.24075	-20.3666	4.96665	-1.83882	647	647;479;542;418	7.1	7.1	7.1	2.6	0	0	0	0	4.5	0	0	0	3;3;2;2	3;3;2;2	3;3;2;2	3	3	3	1
SDHA	6389	succinate dehydrogenase complex flavoprotein subunit A	P31040;E9PBJ5;D6RFM5	Succinate dehydrogenase [ubiquinone] flavoprotein subunit, mitochondrial	>sp|P31040|DHSA_HUMAN Succinate dehydrogenase [ubiquinone] flavoprotein subunit, mitochondrial OS=Homo sapiens GN=SDHA PE=1 SV=2;>tr|E9PBJ5|E9PBJ5_HUMAN Succinate dehydrogenase [ubiquinone] flavoprotein subunit, mitochondrial OS=Homo sapiens GN=SDHA PE=4 S	72.691	0	0	1	2	3	2	0	8859700	8668500	48485000	7756400	67034000	41710000	0	26713000	5.84273e+06	41091800	2.28077e+07	2.81414	1.9648	5.75227	5.4966	664	664;616;583;126	28	28	28	0	2.1	3.9	7.2	3.8	11.9	9.2	0	1.2	10;9;9;1	10;9;9;1	10;9;9;1	10	10	10	0
PHB2	11331	prohibitin 2	J3KPX7;Q99623;F5GY37;F5GWA7;B4DW05;F5H3X6	Prohibitin-2	>tr|J3KPX7|J3KPX7_HUMAN Prohibitin-2 OS=Homo sapiens GN=PHB2 PE=4 SV=1;>sp|Q99623|PHB2_HUMAN Prohibitin-2 OS=Homo sapiens GN=PHB2 PE=1 SV=2;>tr|F5GY37|F5GY37_HUMAN Prohibitin-2 OS=Homo sapiens GN=PHB2 PE=4 SV=1;>tr|F5GWA7|F5GWA7_HUMAN Prohibitin-2 (Fragmen	33.402	0	0	1	2	2	3	457960000	2924600	0	1952500000	0	114580000	376600000	166240000	126160000	153628200	6.89027e+08	223000000	2.16512	0.537601	7.31446	6.82453	299	299;299;267;261;213;220;112;139;87	59.9	59.9	59.9	44.8	4	0	45.2	0	24.4	39.1	27.4	18.4	16;16;15;11;11;10;5;4;4	16;16;15;11;11;10;5;4;4	16;16;15;11;11;10;5;4;4	16	16	16	11
KRT2	3849	keratin 2	CON__P35908;P35908	Keratin, type II cytoskeletal 2 epidermal	>P35908 SWISS-PROT:P35908 Tax_Id=9606 Gene_Symbol=KRT2 Keratin, type II cytoskeletal 2 epidermal;>sp|P35908|K22E_HUMAN Keratin, type II cytoskeletal 2 epidermal OS=Homo sapiens GN=KRT2 PE=1 SV=2	65.865	0	0	0	3	3	2	504070000	41542000	4161800	2181000000	45526000	206530000	0	154070000	282630000	1.83258e+08	8.11019e+08	1.45567e+08	2.14586	-0.332196	7.09038	6.34441	645	645;639;578;578;539;543;540;540;529;529;524;594;534;523;523;520;511;511;500;1026;285;248;143;119	48.5	45.4	32.7	39.8	7.9	3.3	33.6	12.2	19.2	1.9	10.7	19.4	25;25;4;4;4;3;3;3;3;3;3;2;2;2;2;2;2;2;2;1;1;1;1;1	23;23;3;3;3;3;3;3;3;3;2;2;2;2;2;2;2;2;2;1;1;1;1;1	13;13;0;0;0;0;0;0;0;0;0;0;0;0;0;0;0;0;0;0;0;0;0;0	25	23	13	18
LONP1	9361	lon peptidase 1, mitochondrial	P36776;Q8N8K8;K7EKE6;K7EJE8;F5GZ27;K7ER27	Lon protease homolog, mitochondrial;Lon protease homolog	>sp|P36776|LONM_HUMAN Lon protease homolog, mitochondrial OS=Homo sapiens GN=LONP1 PE=1 SV=2;>tr|Q8N8K8|Q8N8K8_HUMAN Lon protease homolog OS=Homo sapiens GN=LONP1 PE=2 SV=1;>tr|K7EKE6|K7EKE6_HUMAN Lon protease homolog, mitochondrial OS=Homo sapiens GN=LONP	106.49	0	0	1	1	1	2	65895000	0	0	282750000	0	0	182670000	0	14716000	21965000	94250000	6.57953e+07	2.10129	1.58278	5.94697	5.79089	959	959;895;845;829;763;242;210;264	20.8	20.8	20.8	13.3	0	0	11.9	0	0	13.9	0	3.5	12;12;12;12;12;6;2;1	12;12;12;12;12;6;2;1	12;12;12;12;12;6;2;1	12	12	12	5
MT-CO2	4513	mitochondrially encoded cytochrome c oxidase II	P00403	Cytochrome c oxidase subunit 2	>sp|P00403|COX2_HUMAN Cytochrome c oxidase subunit 2 OS=Homo sapiens GN=MT-CO2 PE=1 SV=1	25.565	0	0	1	1	2	1	42179000	0	0	279690000	0	75204000	153520000	0	0	1.40597e+07	118298000	5.11733e+07	3.07279	1.86383	6.66533	6.3014	227	227	20.7	20.7	20.7	8.8	0	0	16.3	0	8.8	16.3	0	0	4	4	4	4	4	4	1
AFG3L2	10939	AFG3 like matrix AAA peptidase subunit 2	Q9Y4W6	AFG3-like protein 2	>sp|Q9Y4W6|AFG32_HUMAN AFG3-like protein 2 OS=Homo sapiens GN=AFG3L2 PE=1 SV=2	88.583	0	0	1	1	1	1	11900000	0	0	47809000	0	0	0	31485000	0	3.96667e+06	1.59363e+07	10495000	2.00632	1.4037	5.25504	5.07363	797	797;209	4.1	4.1	4.1	1.1	0	0	2.4	0	0	0	1.8	0	3;1	3;1	3;1	3	3	3	1
TUBB	203068	tubulin beta class I	P07437;F8VW92;F8VYX6;Q5JP53;Q13885;Q9BVA1;F8VUJ7;Q13509;E9PBJ4	Tubulin beta chain;Tubulin beta-2A chain;Tubulin beta-2B chain;Tubulin beta-3 chain	>sp|P07437|TBB5_HUMAN Tubulin beta chain OS=Homo sapiens GN=TUBB PE=1 SV=2;>tr|F8VW92|F8VW92_HUMAN Tubulin beta chain OS=Homo sapiens GN=TUBB PE=3 SV=1;>tr|F8VYX6|F8VYX6_HUMAN Tubulin beta chain OS=Homo sapiens GN=TUBB PE=3 SV=1;>tr|Q5JP53|Q5JP53_HUMAN Tub	49.67	0	0	0	1	1	1	137200000	0	0	549430000	0	0	17226000	0	0	4.57333e+07	1.83143e+08	5742000	2.00166	-2.99362	6.5667	5.06297	444	444;435;435;426;445;445;415;450;243;164;148;118;97	31.5	31.5	3.4	26.1	0	0	20.7	0	0	3.4	0	0	10;10;10;10;9;9;7;5;5;1;1;1;1	10;10;10;10;9;9;7;5;5;1;1;1;1	1;1;1;1;1;1;1;1;1;1;1;1;1	10	10	1	7
PDIA6	10130	protein disulfide isomerase family A member 6	B5MCQ5;F8WA83;Q15084;B7Z254	Protein disulfide-isomerase A6	>tr|B5MCQ5|B5MCQ5_HUMAN Protein disulfide-isomerase A6 OS=Homo sapiens GN=PDIA6 PE=3 SV=1;>tr|F8WA83|F8WA83_HUMAN Protein disulfide-isomerase A6 OS=Homo sapiens GN=PDIA6 PE=3 SV=1;>sp|Q15084|PDIA6_HUMAN Protein disulfide-isomerase A6 OS=Homo sapiens GN=PDI	53.261	0	0	0	1	2	0	15736000	0	0	111200000	5518000	0	0	0	0	5.24533e+06	38906000	1	2.89089	-22.3226	5.86361	-1.72641	488	488;445;440;437	11.1	11.1	11.1	2.9	0	0	11.1	2.9	0	0	0	0	3;3;3;3	3;3;3;3	3;3;3;3	3	3	3	1
C1QBP	708	complement C1q binding protein	Q07021;I3L3B0;I3L3Q7	Complement component 1 Q subcomponent-binding protein, mitochondrial	>sp|Q07021|C1QBP_HUMAN Complement component 1 Q subcomponent-binding protein, mitochondrial OS=Homo sapiens GN=C1QBP PE=1 SV=1;>tr|I3L3B0|I3L3B0_HUMAN Complement component 1 Q subcomponent-binding protein, mitochondrial OS=Homo sapiens GN=C1QBP PE=4 SV=1;>	31.362	0	0	1	3	3	3	63054000	579130000	17306000	207940000	1863300000	336870000	5998000000	60293000000	30158000000	219830000	8.02703e+08	3.21497e+10	1.86848	7.19227	7.40815	9.01077	282	282;178;177	64.5	64.5	64.5	34	34.4	9.6	12.1	55	23.8	52.1	64.5	63.1	15;12;12	15;12;12	15;12;12	15	15	15	3
SHMT2	6472	serine hydroxymethyltransferase 2	P34897;B4DLV4;H0YIZ0	Serine hydroxymethyltransferase, mitochondrial;Serine hydroxymethyltransferase	>sp|P34897|GLYM_HUMAN Serine hydroxymethyltransferase, mitochondrial OS=Homo sapiens GN=SHMT2 PE=1 SV=3;>tr|B4DLV4|B4DLV4_HUMAN Serine hydroxymethyltransferase OS=Homo sapiens GN=SHMT2 PE=2 SV=1;>tr|H0YIZ0|H0YIZ0_HUMAN Serine hydroxymethyltransferase (Frag	55.992	0	0	1	1	2	2	104370000	0	0	735460000	0	18037000	529290000	17551000	0	34790000	2.51166e+08	1.8228e+08	2.85189	2.38941	6.65183	6.51261	504	504;408;264;215;237;234;192;171;160;159;149;147;142;483;446;345;86;65;52	39.9	39.9	39.9	17.1	0	0	26.4	0	5	26.8	2.2	0	15;10;8;6;5;5;5;4;4;4;4;4;4;1;1;1;1;1;1	15;10;8;6;5;5;5;4;4;4;4;4;4;1;1;1;1;1;1	15;10;8;6;5;5;5;4;4;4;4;4;4;1;1;1;1;1;1	15	15	15	6
HTRA2	27429	HtrA serine peptidase 2	O43464	Serine protease HTRA2, mitochondrial	>sp|O43464|HTRA2_HUMAN Serine protease HTRA2, mitochondrial OS=Homo sapiens GN=HTRA2 PE=1 SV=2	48.84	0	0	1	2	2	0	50977000	0	6971600	168080000	0	24806000	0	0	0	19316200	6.42953e+07	1	1.7349	-24.2033	6.1194	-1.68878	458	458	17.7	17.7	17.7	12.4	0	3.1	12.4	0	5.2	0	0	0	4	4	4	4	4	4	3
MRPL12	6182	mitochondrial ribosomal protein L12	P52815	39S ribosomal protein L12, mitochondrial	>sp|P52815|RM12_HUMAN 39S ribosomal protein L12, mitochondrial OS=Homo sapiens GN=MRPL12 PE=1 SV=2	21.348	1	0	1	3	3	3	96547000	58740000	49119000	393360000	91056000	164100000	34543000	841400000	857450000	6.81353e+07	216172000	5.77798e+08	1.6657	3.08409	7.00544	7.43242	198	198	53.5	53.5	6.6	40.9	18.7	17.2	35.9	28.8	34.3	22.7	53.5	40.4	9	9	1	9	9	1	5
PDHA1	5160	pyruvate dehydrogenase (lipoamide) alpha 1	P08559	Pyruvate dehydrogenase E1 component subunit alpha, somatic form, mitochondrial	>sp|P08559|ODPA_HUMAN Pyruvate dehydrogenase E1 component subunit alpha, somatic form, mitochondrial OS=Homo sapiens GN=PDHA1 PE=1 SV=3	43.295	0	0	1	1	1	0	172140000	0	0	471010000	0	0	0	0	0	57380000	1.57003e+08	1	1.45218	-25.774	6.55947	-1.63644	390	390;109;205;204;180;121	36.4	36.4	36.4	33.1	0	0	24.9	0	0	0	0	0	12;5;2;2;2;1	12;5;2;2;2;1	12;5;2;2;2;1	12	12	12	10
MRPS27	23107	mitochondrial ribosomal protein S27	B4DRT2;Q92552;G5EA06;D6RH20	28S ribosomal protein S27, mitochondrial	>tr|B4DRT2|B4DRT2_HUMAN 28S ribosomal protein S27, mitochondrial OS=Homo sapiens GN=MRPS27 PE=2 SV=1;>sp|Q92552|RT27_HUMAN 28S ribosomal protein S27, mitochondrial OS=Homo sapiens GN=MRPS27 PE=1 SV=3;>tr|G5EA06|G5EA06_HUMAN 28S ribosomal protein S27, mitoc	49.149	0	1	1	1	1	2	54028000	0	0	144290000	0	0	0	65031000	174310000	1.80093e+07	4.80967e+07	7.97803e+07	1.41719	2.14729	5.9906	6.21038	428	428;414;358;299	19.9	19.9	19.9	9.8	0	0	14.5	0	0	0	11	11	6;6;6;3	6;6;6;3	6;6;6;3	6	6	6	3
CLPP	8192	caseinolytic mitochondrial matrix peptidase proteolytic subunit	Q16740	Putative ATP-dependent Clp protease proteolytic subunit, mitochondrial	>sp|Q16740|CLPP_HUMAN Putative ATP-dependent Clp protease proteolytic subunit, mitochondrial OS=Homo sapiens GN=CLPP PE=1 SV=1	30.18	0	0	1	2	1	1	0	10937000	8187500	0	0	25442000	0	0	27478000	6.37483e+06	8.48067e+06	9.15933e+06	0.41179	0.522855	5.44871	5.48214	277	277	16.6	16.6	16.6	0	12.3	12.3	0	0	4.3	0	0	12.3	2	2	2	2	2	2	0
CTNND1	1500	catenin delta 1	E9PIE5;O60716;F8WA43;C9JZR2	Catenin delta-1	>tr|E9PIE5|E9PIE5_HUMAN Catenin delta-1 OS=Homo sapiens GN=CTNND1 PE=4 SV=1;>sp|O60716|CTND1_HUMAN Catenin delta-1 OS=Homo sapiens GN=CTNND1 PE=1 SV=1;>tr|F8WA43|F8WA43_HUMAN Catenin delta-1 OS=Homo sapiens GN=CTNND1 PE=4 SV=1;>tr|C9JZR2|C9JZR2_HUMAN Caten	102.58	0	0	0	2	2	0	184260000	0	5669300	466250000	0	2189100	0	0	0	6.33098e+07	1.56146e+08	1	1.3024	-25.9159	6.18247	-2.01106	918	918;968;947;938;261;126	20.8	20.8	20.8	11.2	0	3.6	15.3	0	1.2	0	0	0	12;11;11;11;5;1	12;11;11;11;5;1	12;11;11;11;5;1	12	12	12	8
TIMM9	26520	translocase of inner mitochondrial membrane 9	Q9Y5J7	Mitochondrial import inner membrane translocase subunit Tim9	>sp|Q9Y5J7|TIM9_HUMAN Mitochondrial import inner membrane translocase subunit Tim9 OS=Homo sapiens GN=TIMM9 PE=1 SV=1	10.378	0	0	1	1	1	1	0	16323000	0	0	39536000	0	0	21594000	0	5441000	1.31787e+07	7198000	1.27626	0.403724	6.10376	5.8411	89	89;66;44	52.8	52.8	52.8	0	18	0	0	52.8	0	0	18	0	3;1;1	3;1;1	3;1;1	3	3	3	0
UQCRC2	7385	ubiquinol-cytochrome c reductase core protein II	P22695;H3BRG4;H3BSJ9	Cytochrome b-c1 complex subunit 2, mitochondrial	>sp|P22695|QCR2_HUMAN Cytochrome b-c1 complex subunit 2, mitochondrial OS=Homo sapiens GN=UQCRC2 PE=1 SV=3;>tr|H3BRG4|H3BRG4_HUMAN Cytochrome b-c1 complex subunit 2, mitochondrial OS=Homo sapiens GN=UQCRC2 PE=3 SV=1;>tr|H3BSJ9|H3BSJ9_HUMAN Cytochrome b-c1	48.442	0	0	1	1	2	1	3415300	0	0	10365000	0	4507700	0	0	10579000	1.13843e+06	4.95757e+06	3.52633e+06	2.12258	1.63112	5.01005	4.8621	453	453;412;336;176	9.5	9.5	9.5	3.1	0	0	3.1	0	2.9	0	0	3.5	3;3;2;1	3;3;2;1	3;3;2;1	3	3	3	1
MRPS22	56945	mitochondrial ribosomal protein S22	P82650;G5E9V5;G5E9W7;H7C5H3;Q9H3I1;H7C5F2;H7C5L9	28S ribosomal protein S22, mitochondrial	>sp|P82650|RT22_HUMAN 28S ribosomal protein S22, mitochondrial OS=Homo sapiens GN=MRPS22 PE=1 SV=1;>tr|G5E9V5|G5E9V5_HUMAN 28S ribosomal protein S22, mitochondrial OS=Homo sapiens GN=MRPS22 PE=4 SV=1;>tr|G5E9W7|G5E9W7_HUMAN 28S ribosomal protein S22, mitoc	41.28	0	1	1	1	2	3	44380000	0	0	178440000	0	7912500	19866000	68795000	239310000	1.47933e+07	62117500	1.09324e+08	2.07005	2.88559	6.17747	6.42297	360	360;359;319;200;168;165;121	22.8	22.8	22.8	3.3	0	0	17.2	0	5.6	2.2	2.2	7.5	6;6;6;4;4;4;3	6;6;6;4;4;4;3	6;6;6;4;4;4;3	6	6	6	1
CLPX	10845	caseinolytic mitochondrial matrix peptidase chaperone subunit	O76031	ATP-dependent Clp protease ATP-binding subunit clpX-like, mitochondrial	>sp|O76031|CLPX_HUMAN ATP-dependent Clp protease ATP-binding subunit clpX-like, mitochondrial OS=Homo sapiens GN=CLPX PE=1 SV=2	69.223	0	0	1	1	1	0	13484000	0	0	28199000	0	0	0	0	0	4.49467e+06	9.39967e+06	1	1.0644	-22.0998	5.13286	-1.84025	633	633	10	10	10	6.2	0	0	3.8	0	0	0	0	0	4	4	4	4	4	4	2
NUCB1	4924	nucleobindin 1	Q02818;H7BZI1;C9JKZ2	Nucleobindin-1	>sp|Q02818|NUCB1_HUMAN Nucleobindin-1 OS=Homo sapiens GN=NUCB1 PE=1 SV=4;>tr|H7BZI1|H7BZI1_HUMAN Nucleobindin-1 (Fragment) OS=Homo sapiens GN=NUCB1 PE=4 SV=1;>tr|C9JKZ2|C9JKZ2_HUMAN Nucleobindin-1 (Fragment) OS=Homo sapiens GN=NUCB1 PE=4 SV=1	53.879	0	0	0	3	3	2	263670000	46060000	5882300	383510000	59651000	180790000	0	65944000	119190000	105204100	2.07984e+08	6.17113e+07	0.983279	-0.769584	6.58661	6.05895	461	461;295;268;124;111	38.8	38.8	37.1	23.6	1.7	7.6	20.2	4.6	14.3	0	1.7	6.1	15;8;8;4;4	15;8;8;4;4	14;7;7;3;3	15	15	14	8
AK2	204	adenylate kinase 2	P54819;F8W1A4;F8VY04;F8VZG5;G3V213	Adenylate kinase 2, mitochondrial	>sp|P54819|KAD2_HUMAN Adenylate kinase 2, mitochondrial OS=Homo sapiens GN=AK2 PE=1 SV=2;>tr|F8W1A4|F8W1A4_HUMAN Adenylate kinase 2, mitochondrial OS=Homo sapiens GN=AK2 PE=3 SV=1;>tr|F8VY04|F8VY04_HUMAN Adenylate kinase 2, mitochondrial OS=Homo sapiens GN	26.477	0	0	1	1	1	1	40977000	0	0	76872000	0	0	9125800	0	0	13659000	25624000	3.04193e+06	0.907644	-2.16679	5.98578	5.06028	239	239;232;190;162;133;42	25.5	25.5	25.5	20.9	0	0	10	0	0	5.4	0	0	4;4;3;3;2;1	4;4;3;3;2;1	4;4;3;3;2;1	4	4	4	3
SLC25A3	5250	solute carrier family 25 member 3	F8VVM2;Q00325;F8VWQ0	Phosphate carrier protein, mitochondrial	>tr|F8VVM2|F8VVM2_HUMAN Phosphate carrier protein, mitochondrial OS=Homo sapiens GN=SLC25A3 PE=3 SV=1;>sp|Q00325|MPCP_HUMAN Phosphate carrier protein, mitochondrial OS=Homo sapiens GN=SLC25A3 PE=1 SV=2;>tr|F8VWQ0|F8VWQ0_HUMAN Phosphate carrier protein, mit	36.161	0	0	1	2	3	3	127750000	6151500	0	318910000	13144000	14662000	317510000	938760000	97982000	4.46338e+07	115572000	4.51417e+08	1.37258	3.33825	6.50461	7.09634	324	324;362;156;154;153	19.4	19.4	19.4	6.2	3.7	0	8.3	3.7	3.7	16.4	17.3	3.7	6;5;3;2;2	6;5;3;2;2	6;5;3;2;2	6	6	6	2
TIMM44	10469	translocase of inner mitochondrial membrane 44	O43615	Mitochondrial import inner membrane translocase subunit TIM44	>sp|O43615|TIM44_HUMAN Mitochondrial import inner membrane translocase subunit TIM44 OS=Homo sapiens GN=TIMM44 PE=1 SV=2	51.355	0	0	1	1	1	0	36112000	0	0	59094000	0	0	0	0	0	1.20373e+07	19698000	1	0.710533	-23.521	5.58384	-1.71058	452	452	12.2	12.2	12.2	9.7	0	0	6	0	0	0	0	0	4	4	4	4	4	4	3
IGHG2	3501	immunoglobulin heavy constant gamma 2 (G2m marker)	P01859	Ig gamma-2 chain C region	>sp|P01859|IGHG2_HUMAN Ig gamma-2 chain C region OS=Homo sapiens GN=IGHG2 PE=1 SV=2	35.9	0	0	0	3	3	3	2076000000	10676000000	117390000	12479000000	4652500000	3255900000	737670000	4768200000	2647500000	4.2898e+09	6795800000	2717790000	0.663734	-0.658475	8.27715	7.87912	326	326	63.8	45.4	37.4	38.7	52.5	32.2	51.2	51.5	53.7	33.7	48.8	40.5	22	12	10	22	12	10	11
IGHG3	3502	immunoglobulin heavy constant gamma 3 (G3m marker)	P01860	Ig gamma-3 chain C region	>sp|P01860|IGHG3_HUMAN Ig gamma-3 chain C region OS=Homo sapiens GN=IGHG3 PE=1 SV=2	41.287	0	0	0	3	3	3	7946400000	26990000000	776570000	31770000000	13367000000	11284000000	1308200000	20772000000	10894000000	1.19043e+10	18807000000	10991400000	0.659784	-0.11511	8.65851	8.42524	377	377	70.6	70.6	51.5	54.1	68.7	46.9	54.1	55.2	48	27.9	54.1	46.9	27	27	12	27	27	12	15
PHB	5245	prohibitin	P35232;C9JW96;E9PCW0;E7ESE2;C9JZ20	Prohibitin	>sp|P35232|PHB_HUMAN Prohibitin OS=Homo sapiens GN=PHB PE=1 SV=1;>tr|C9JW96|C9JW96_HUMAN Prohibitin (Fragment) OS=Homo sapiens GN=PHB PE=4 SV=2;>tr|E9PCW0|E9PCW0_HUMAN Prohibitin OS=Homo sapiens GN=PHB PE=4 SV=1;>tr|E7ESE2|E7ESE2_HUMAN Prohibitin (Fragment	29.804	0	0	1	1	2	3	675540000	0	0	2066200000	0	49008000	122150000	82694000	242340000	225180000	7.05069e+08	1.49061e+08	1.64669	-0.595173	7.37396	6.69909	272	272;246;214;204;201;155;124	83.1	83.1	83.1	64.7	0	0	73.2	0	14.3	27.2	19.9	26.1	19;17;13;12;12;8;6	19;17;13;12;12;8;6	19;17;13;12;12;8;6	19	19	19	13
IGKC	3514	immunoglobulin kappa constant	P01834	Ig kappa chain C region	>sp|P01834|IGKC_HUMAN Ig kappa chain C region OS=Homo sapiens GN=IGKC PE=1 SV=1	11.609	0	0	0	3	3	3	3321400000	16378000000	572850000	13384000000	10825000000	7266700000	2000400000	8689600000	5822400000	6.75742e+09	10491900000	5.50413e+09	0.634732	-0.295956	8.95606	8.67589	106	106	100	100	100	88.7	100	82.1	88.7	100	82.1	88.7	85.8	92.5	16	16	16	16	16	16	9
IGHG1	3500	immunoglobulin heavy constant gamma 1 (G1m marker)	P01857	Ig gamma-1 chain C region	>sp|P01857|IGHG1_HUMAN Ig gamma-1 chain C region OS=Homo sapiens GN=IGHG1 PE=1 SV=1	36.105	0	0	0	3	3	3	2528800000	16241000000	452020000	16494000000	6638800000	6570000000	1870800000	7224200000	5265200000	6.40727e+09	9.90093e+09	4.78673e+09	0.627854	-0.420669	8.43811	8.12247	330	330	71.2	53.3	36.7	45.5	57	28.8	52.1	52.1	62.1	32.1	52.1	57	23	13	10	23	13	10	14
MRPL46	26589	mitochondrial ribosomal protein L46	Q9H2W6	39S ribosomal protein L46, mitochondrial	>sp|Q9H2W6|RM46_HUMAN 39S ribosomal protein L46, mitochondrial OS=Homo sapiens GN=MRPL46 PE=1 SV=1	31.705	1	0	1	1	3	2	22555000	0	0	87958000	4487600	10813000	30914000	0	152560000	7.51833e+06	3.44195e+07	61158000	2.19474	3.02406	6.03568	6.28533	279	279	22.2	22.2	22.2	4.7	0	0	4.7	2.5	10.8	16.5	0	19.7	5	5	5	5	5	5	1
IGHA1	3493	immunoglobulin heavy constant alpha 1	P01876	Ig alpha-1 chain C region	>sp|P01876|IGHA1_HUMAN Ig alpha-1 chain C region OS=Homo sapiens GN=IGHA1 PE=1 SV=2	37.654	0	0	0	3	3	3	781530000	2622600000	202540000	1062200000	3169400000	1057500000	5563600	3323700000	771540000	1.20222e+09	1.76303e+09	1.36693e+09	0.552355	0.185239	7.67045	7.55994	353	353	69.4	69.4	40.2	56.4	67.4	23.5	37.1	67.4	45.3	3.4	28.9	15.3	17	17	7	17	17	7	11
EPRS	2058	glutamyl-prolyl-tRNA synthetase	P07814	Bifunctional glutamate/proline--tRNA ligase;Glutamate--tRNA ligase;Proline--tRNA ligase	>sp|P07814|SYEP_HUMAN Bifunctional glutamate/proline--tRNA ligase OS=Homo sapiens GN=EPRS PE=1 SV=5	170.59	0	0	0	1	2	1	4664800	0	0	8760700	0	4120700	0	9496900	0	1.55493e+06	4293800	3.16563e+06	1.4654	1.02564	4.40089	4.26851	1512	1512	3	3	3	1.5	0	0	1.5	0	1.5	0	1.5	0	2	2	2	2	2	2	1
STOML2	30968	stomatin like 2	Q9UJZ1;B4E1K7	Stomatin-like protein 2	>sp|Q9UJZ1|STML2_HUMAN Stomatin-like protein 2 OS=Homo sapiens GN=STOML2 PE=1 SV=1;>tr|B4E1K7|B4E1K7_HUMAN Stomatin-like protein 2 OS=Homo sapiens GN=STOML2 PE=2 SV=1	38.534	0	0	1	1	2	1	215970000	0	0	558980000	0	3442900	10960000	0	0	71990000	187474300	3.65333e+06	1.38082	-4.30051	6.6871	4.97685	356	356;311;101	62.1	62.1	62.1	49.7	0	0	53.7	0	4.2	4.5	0	0	11;10;3	11;10;3	11;10;3	11	11	11	9
MRPS18A	55168	mitochondrial ribosomal protein S18A	Q5QPA5;Q9NVS2	28S ribosomal protein S18a, mitochondrial	>tr|Q5QPA5|Q5QPA5_HUMAN 28S ribosomal protein S18a, mitochondrial (Fragment) OS=Homo sapiens GN=MRPS18A PE=2 SV=2;>sp|Q9NVS2|RT18A_HUMAN 28S ribosomal protein S18a, mitochondrial OS=Homo sapiens GN=MRPS18A PE=1 SV=1	29.714	1	0	1	1	2	3	35652000	0	0	75491000	0	16227000	6500500	19200000	13381000	11884000	3.05727e+07	1.30272e+07	1.36322	0.132503	6.01237	5.64189	264	264;196	16.3	16.3	16.3	4.2	0	0	4.2	0	2.7	6.1	4.2	3.4	4;4	4;4	4;4	4	4	4	1
IGHM	3507	immunoglobulin heavy constant mu	P01871	Ig mu chain C region	>sp|P01871|IGHM_HUMAN Ig mu chain C region OS=Homo sapiens GN=IGHM PE=1 SV=3	49.306	0	0	0	3	3	3	1738900000	2640200000	224070000	2172200000	2949200000	797850000	4623800	3019400000	141190000	1534390000	1.97308e+09	1.05507e+09	0.362787	-0.540325	7.60225	7.33038	452	452	46.5	46.5	17.7	37.6	40.9	27.7	21.7	46.5	32.1	3.3	35	7.3	22	22	9	22	22	9	14
GADD45GIP1	90480	GADD45G interacting protein 1	Q8TAE8	Growth arrest and DNA damage-inducible proteins-interacting protein 1	>sp|Q8TAE8|G45IP_HUMAN Growth arrest and DNA damage-inducible proteins-interacting protein 1 OS=Homo sapiens GN=GADD45GIP1 PE=1 SV=1	25.384	1	0	1	2	2	3	76976000	0	7281800	101070000	5306500	0	28381000	94050000	112070000	2.80859e+07	3.54588e+07	78167000	0.336297	1.47671	6.14516	6.48846	222	222	25.2	25.2	25.2	10.4	0	10.4	10.4	5	0	19.8	10.8	15.3	5	5	5	5	5	5	2
MRPS34	65993	mitochondrial ribosomal protein S34	C9JJ19;P82930;H3BP88	28S ribosomal protein S34, mitochondrial	>tr|C9JJ19|C9JJ19_HUMAN 28S ribosomal protein S34, mitochondrial OS=Homo sapiens GN=MRPS34 PE=4 SV=2;>sp|P82930|RT34_HUMAN 28S ribosomal protein S34, mitochondrial OS=Homo sapiens GN=MRPS34 PE=1 SV=2;>tr|H3BP88|H3BP88_HUMAN 28S ribosomal protein S34, mitoc	26.332	0	1	1	1	2	3	13024000	0	0	22186000	0	7730200	23179000	66930000	286900000	4.34133e+06	9.97207e+06	1.2567e+08	1.19975	4.85535	5.5783	6.67875	225	225;218;125	19.1	19.1	19.1	6.2	0	0	6.2	0	3.1	3.1	6.7	12.4	5;5;3	5;5;3	5;5;3	5	5	5	1
ACAT1	38	acetyl-CoA acetyltransferase 1	P24752;G3XAB4;E9PRQ6	Acetyl-CoA acetyltransferase, mitochondrial	>sp|P24752|THIL_HUMAN Acetyl-CoA acetyltransferase, mitochondrial OS=Homo sapiens GN=ACAT1 PE=1 SV=1;>tr|G3XAB4|G3XAB4_HUMAN Acetyl-CoA acetyltransferase, mitochondrial OS=Homo sapiens GN=ACAT1 PE=3 SV=1;>tr|E9PRQ6|E9PRQ6_HUMAN Acetyl-CoA acetyltransferase	45.199	0	0	1	1	2	1	17523000	0	0	36840000	0	2654800	14806000	0	0	5841000	1.31649e+07	4.93533e+06	1.17241	-0.243068	5.46429	5.03819	427	427;162;141	6.8	6.8	6.8	6.8	0	0	6.8	0	4	4	0	0	2;1;1	2;1;1	2;1;1	2	2	2	2
VDAC2	7417	voltage dependent anion channel 2	P45880;B4DKM5;Q5JSD1;Q5JSD2	Voltage-dependent anion-selective channel protein 2	>sp|P45880|VDAC2_HUMAN Voltage-dependent anion-selective channel protein 2 OS=Homo sapiens GN=VDAC2 PE=1 SV=2;>tr|B4DKM5|B4DKM5_HUMAN Voltage-dependent anion-selective channel protein 2 OS=Homo sapiens GN=VDAC2 PE=2 SV=1;>tr|Q5JSD1|Q5JSD1_HUMAN Voltage-dep	31.566	0	0	1	1	2	1	28848000	0	0	10322000	0	54288000	0	0	234540000	9616000	2.15367e+07	78180000	1.16329	3.02329	5.83396	6.39388	294	294;255;204;195;109	27.2	27.2	27.2	3.4	0	0	6.8	0	9.5	0	0	12.9	6;4;3;3;1	6;4;3;3;1	6;4;3;3;1	6	6	6	1
HADHA	3030	hydroxyacyl-CoA dehydrogenase/3-ketoacyl-CoA thiolase/enoyl-CoA hydratase (trifunctional protein), alpha subunit	P40939	Trifunctional enzyme subunit alpha, mitochondrial;Long-chain enoyl-CoA hydratase;Long chain 3-hydroxyacyl-CoA dehydrogenase	>sp|P40939|ECHA_HUMAN Trifunctional enzyme subunit alpha, mitochondrial OS=Homo sapiens GN=HADHA PE=1 SV=2	82.999	0	0	1	2	2	2	66712000	3273000	0	70153000	0	6817000	0	743120000	107670000	2.33283e+07	2.56567e+07	2.83597e+08	0.137251	3.60369	5.49013	6.53363	763	763;260;250	26.2	26.2	26.2	9.7	1.8	0	7.2	0	2.8	2.8	18.6	3.9	14;4;4	14;4;4	14;4;4	14	14	14	5
FECH	2235	ferrochelatase	P22830;K7ELX4	Ferrochelatase, mitochondrial	>sp|P22830|HEMH_HUMAN Ferrochelatase, mitochondrial OS=Homo sapiens GN=FECH PE=1 SV=2;>tr|K7ELX4|K7ELX4_HUMAN Ferrochelatase, mitochondrial (Fragment) OS=Homo sapiens GN=FECH PE=4 SV=1	47.862	0	0	1	1	1	0	568740000	0	0	622500000	0	0	0	0	0	189580000	207500000	1	0.130305	-27.4982	6.63703	-1.67999	423	423;326;165;90;143;111	36.6	36.6	36.6	33.1	0	0	21.3	0	0	0	0	0	13;11;4;4;3;1	13;11;4;4;3;1	13;11;4;4;3;1	13	13	13	9
TIMM13	26517	translocase of inner mitochondrial membrane 13	Q9Y5L4;K7EIT2	Mitochondrial import inner membrane translocase subunit Tim13	>sp|Q9Y5L4|TIM13_HUMAN Mitochondrial import inner membrane translocase subunit Tim13 OS=Homo sapiens GN=TIMM13 PE=1 SV=1;>tr|K7EIT2|K7EIT2_HUMAN Mitochondrial import inner membrane translocase subunit Tim13 OS=Homo sapiens GN=TIMM13 PE=4 SV=1	10.5	0	0	1	2	1	2	32351000	0	10846000	0	0	22854000	0	9071700	29688000	14399000	7618000	12919900	-0.918484	-0.156374	5.86065	6.09007	95	95;80	43.2	43.2	43.2	31.6	0	16.8	0	0	11.6	0	16.8	14.7	4;2	4;2	4;2	4	4	4	2
MRPS2	51116	mitochondrial ribosomal protein S2	Q9Y399	28S ribosomal protein S2, mitochondrial	>sp|Q9Y399|RT02_HUMAN 28S ribosomal protein S2, mitochondrial OS=Homo sapiens GN=MRPS2 PE=1 SV=1	33.249	0	1	1	0	0	1	0	0	0	0	0	0	0	0	141040000	1	1	4.70133e+07	0	25.4866	-1.52178	6.15044	296	296	10.8	10.8	10.8	0	0	0	0	0	0	0	0	10.8	2	2	2	2	2	2	0
MRPS25	64432	mitochondrial ribosomal protein S25	P82663	28S ribosomal protein S25, mitochondrial	>sp|P82663|RT25_HUMAN 28S ribosomal protein S25, mitochondrial OS=Homo sapiens GN=MRPS25 PE=1 SV=1	20.116	0	1	1	0	0	2	0	0	0	0	0	0	9757300	0	99166000	1	1	3.63078e+07	0	25.1138	-1.30354	6.25646	173	173	16.8	16.8	16.8	0	0	0	0	0	0	11.6	0	16.8	2	2	2	2	2	2	0
MRPL58	3396	mitochondrial ribosomal protein L58	Q14197;J3KS15	Peptidyl-tRNA hydrolase ICT1, mitochondrial	>sp|Q14197|ICT1_HUMAN Peptidyl-tRNA hydrolase ICT1, mitochondrial OS=Homo sapiens GN=ICT1 PE=1 SV=1;>tr|J3KS15|J3KS15_HUMAN Peptidyl-tRNA hydrolase ICT1, mitochondrial (Fragment) OS=Homo sapiens GN=ICT1 PE=4 SV=1	23.63	1	0	1	0	0	1	0	0	0	0	0	0	9696500	0	0	1	1	3.23217e+06	0	21.6241	-1.37346	5.13603	206	206;192	18	18	18	0	0	4.9	0	0	0	13.1	0	0	3;3	3;3	3;3	3	3	3	0
ACO2	50	aconitase 2	A2A274;Q99798	Aconitate hydratase, mitochondrial	>tr|A2A274|A2A274_HUMAN Aconitase 2, mitochondrial OS=Homo sapiens GN=ACO2 PE=4 SV=1;>sp|Q99798|ACON_HUMAN Aconitate hydratase, mitochondrial OS=Homo sapiens GN=ACO2 PE=1 SV=2	87.819	0	0	1	0	0	1	0	0	0	0	0	0	72815000	0	0	1	1	2.42717e+07	0	24.5328	-1.94359	5.44151	805	805;780	6.5	6.5	6.5	0	0	1.6	0	0	0	4.8	0	0	3;3	3;3	3;3	3	3	3	0
MGME1	92667	mitochondrial genome maintenance exonuclease 1	Q9BQP7;Q5QPE7;Q5QPE8	Uncharacterized protein C20orf72	>sp|Q9BQP7|CT072_HUMAN Uncharacterized protein C20orf72 OS=Homo sapiens GN=C20orf72 PE=1 SV=1;>tr|Q5QPE7|Q5QPE7_HUMAN Chromosome 20 open reading frame 72 OS=Homo sapiens GN=C20orf72 PE=2 SV=1;>tr|Q5QPE8|Q5QPE8_HUMAN Chromosome 20 open reading frame 72 OS=H	39.42	0	0	1	0	0	2	0	0	0	0	0	0	0	10492000	5368200	1	1	5.28673e+06	0	22.3339	-1.59572	5.12747	344	344;252;264	6.4	6.4	6.4	0	0	0	0	0	0	0	2.9	3.5	2;2;1	2;2;1	2;2;1	2	2	2	0
CMAS	55907	cytidine monophosphate N-acetylneuraminic acid synthetase	Q8NFW8;F5H296	N-acylneuraminate cytidylyltransferase	>sp|Q8NFW8|NEUA_HUMAN N-acylneuraminate cytidylyltransferase OS=Homo sapiens GN=CMAS PE=1 SV=2;>tr|F5H296|F5H296_HUMAN N-acylneuraminate cytidylyltransferase OS=Homo sapiens GN=CMAS PE=4 SV=1	48.379	0	0	0	0	0	3	0	0	0	0	0	0	214440000	304980000	481190000	1	1	3.33537e+08	0	28.3133	-1.68466	6.83849	434	434;88;97	24	24	24	0	0	0	0	0	0	18	9.4	21.2	8;4;1	8;4;1	8;4;1	8	8	8	0
RPL37	6167	ribosomal protein L37	P61927;D6RG19;D6R9X9	60S ribosomal protein L37;Ribosomal protein L37	>sp|P61927|RL37_HUMAN 60S ribosomal protein L37 OS=Homo sapiens GN=RPL37 PE=1 SV=2;>tr|D6RG19|D6RG19_HUMAN Ribosomal protein L37 OS=Homo sapiens GN=RPL37 PE=3 SV=1;>tr|D6R9X9|D6R9X9_HUMAN Ribosomal protein L37 OS=Homo sapiens GN=RPL37 PE=3 SV=1	11.078	0	0	0	0	0	1	0	0	0	0	0	0	10519000	0	0	1	1	3.50633e+06	0	21.7415	-1.04446	5.50039	97	97;82;74	19.6	19.6	19.6	0	0	0	0	0	0	19.6	0	0	2;1;1	2;1;1	2;1;1	2	2	2	0
S100A8	6279	S100 calcium binding protein A8	P05109	Protein S100-A8	>sp|P05109|S10A8_HUMAN Protein S100-A8 OS=Homo sapiens GN=S100A8 PE=1 SV=1	10.834	0	0	0	0	0	1	0	0	0	0	0	0	0	291560000	0	1	1	9.71867e+07	0	26.5343	-1.03479	6.95282	93	93	23.7	23.7	23.7	0	0	0	0	0	0	0	23.7	0	2	2	2	2	2	2	0
S100A9	6280	S100 calcium binding protein A9	P06702	Protein S100-A9	>sp|P06702|S10A9_HUMAN Protein S100-A9 OS=Homo sapiens GN=S100A9 PE=1 SV=1	13.242	0	0	0	0	0	1	0	0	0	0	0	0	0	432630000	0	1	1	144210000	0	27.1036	-1.12195	7.03704	114	114	18.4	18.4	18.4	0	0	0	0	0	0	0	18.4	0	2	2	2	2	2	2	0
TMCO1	54499	transmembrane and coiled-coil domains 1	J9JIE6;Q9UM00;J3KS45;J3KTQ7;J3QQY2	Transmembrane and coiled-coil domain-containing protein 1	>tr|J9JIE6|J9JIE6_HUMAN Transmembrane and coiled-coil domain-containing protein 1 OS=Homo sapiens GN=TMCO1 PE=4 SV=1;>sp|Q9UM00|TMCO1_HUMAN Transmembrane and coiled-coil domain-containing protein 1 OS=Homo sapiens GN=TMCO1 PE=1 SV=1;>tr|J3KS45|J3KS45_HUMAN	27.079	0	0	0	0	0	1	0	0	0	0	0	0	0	9965000	0	1	1	3.32167e+06	0	21.6635	-1.43263	5.08872	239	239;188;143;152;104	10.9	10.9	10.9	0	0	0	0	0	0	0	10.9	0	2;2;2;1;1	2;2;2;1;1	2;2;2;1;1	2	2	2	0
IGLC2	3538	immunoglobulin lambda constant 2	P0CG05;P0CG06	Ig lambda-2 chain C regions;Ig lambda-3 chain C regions	>sp|P0CG05|LAC2_HUMAN Ig lambda-2 chain C regions OS=Homo sapiens GN=IGLC2 PE=1 SV=1;>sp|P0CG06|LAC3_HUMAN Ig lambda-3 chain C regions OS=Homo sapiens GN=IGLC3 PE=1 SV=1	11.293	0	0	0	3	3	3	4233500000	18318000000	674050000	11126000000	9442700000	2610200000	804740000	6842200000	5806900000	7741850000	7726300000	4.48461e+09	-0.00290066	-0.787695	8.83516	8.59892	106	106;106;106	96.2	96.2	71.7	85.8	96.2	67	85.8	93.4	79.2	88.7	85.8	93.4	16;11;5	16;11;5	8;4;0	16	16	8	8
MRPL49	740	mitochondrial ribosomal protein L49	Q13405;H0YDP7	39S ribosomal protein L49, mitochondrial	>sp|Q13405|RM49_HUMAN 39S ribosomal protein L49, mitochondrial OS=Homo sapiens GN=MRPL49 PE=1 SV=1;>tr|H0YDP7|H0YDP7_HUMAN 39S ribosomal protein L49, mitochondrial (Fragment) OS=Homo sapiens GN=MRPL49 PE=4 SV=1	19.198	1	0	1	2	1	2	18545000	0	3989700	0	0	10834000	0	28534000	29149000	7.51157e+06	3.61133e+06	1.92277e+07	-1.05658	1.356	5.27441	6.00067	166	166;127;140;99	23.5	23.5	23.5	15.7	0	8.4	0	0	7.2	0	15.1	16.3	3;2;1;1	3;2;1;1	3;2;1;1	3	3	3	2
HIST2H2BF	440689	histone cluster 2 H2B family member f	B4DR52;O60814;P06899;P23527;P33778;P58876;P62807;Q16778;Q5QNW6;Q8N257;Q93079;Q99877;Q99879;Q99880;P57053;Q96A08	Histone H2B;Histone H2B type 1-K;Histone H2B type 1-J;Histone H2B type 1-O;Histone H2B type 1-B;Histone H2B type 1-D;Histone H2B type 1-C/E/F/G/I;Histone H2B type 2-E;Histone H2B type 2-F;Histone H2B type 3-B;Histone H2B type 1-H;Histone H2B type 1-N;Histone H2B type 1-M;Histone H2B type 1-L;Histone H2B type F-S;Histone H2B type 1-A	>tr|B4DR52|B4DR52_HUMAN Histone H2B OS=Homo sapiens GN=HIST2H2BF PE=2 SV=1;>sp|O60814|H2B1K_HUMAN Histone H2B type 1-K OS=Homo sapiens GN=HIST1H2BK PE=1 SV=3;>sp|P06899|H2B1J_HUMAN Histone H2B type 1-J OS=Homo sapiens GN=HIST1H2BJ PE=1 SV=3;>sp|P23527|H2B1	18.041	0	0	0	2	2	2	175640000	2906400	0	0	90799000	79141000	11228000	0	38254000	5.95155e+07	5.66467e+07	16494000	-0.0712736	-1.85132	6.49691	5.96107	166	166;126;126;126;126;126;126;126;126;126;126;126;126;126;126;127;193;164	25.3	25.3	25.3	21.1	4.2	0	0	25.3	9	9	0	9	4;4;4;4;4;4;4;4;4;4;4;4;4;4;3;2;1;1	4;4;4;4;4;4;4;4;4;4;4;4;4;4;3;2;1;1	4;4;4;4;4;4;4;4;4;4;4;4;4;4;3;2;1;1	4	4	4	3
ACTG1	71	actin gamma 1	I3L3I4;P63261;CON__P60712;P60709;I3L4N8;Q5T8M7;I3L1U9;I3L3I0	Actin, cytoplasmic 2;Actin, cytoplasmic 2, N-terminally processed;Actin, cytoplasmic 1;Actin, cytoplasmic 1, N-terminally processed	>tr|I3L3I4|I3L3I4_HUMAN Actin, cytoplasmic 2, N-terminally processed OS=Homo sapiens GN=ACTG1 PE=3 SV=1;>sp|P63261|ACTG_HUMAN Actin, cytoplasmic 2 OS=Homo sapiens GN=ACTG1 PE=1 SV=1;>P60712 SWISS-PROT:P60712 (Bos taurus) Actin, cytoplasmic 1;>sp|P60709|ACT	42.106	0	0	0	3	3	3	999880000	660270000	26725000	724510000	709790000	140430000	50706000	777850000	197970000	5.62292e+08	524910000	3.42175e+08	-0.0992486	-0.716583	7.09574	6.9099	383	383;375;375;375;242;342;214;214;198;164;133;333;164;125;1075;103;99;80;1075;1075;1038;375;52	58.7	58.7	33.4	54.3	39.9	10.4	29.2	37.6	25.8	4.7	35.5	14.9	18;18;17;17;12;11;11;11;8;8;8;7;7;7;6;6;6;6;5;4;3;3;2	18;18;17;17;12;11;11;11;8;8;8;7;7;7;6;6;6;6;5;4;3;3;2	7;7;6;6;5;0;4;4;2;2;2;0;1;1;1;0;0;0;0;0;0;0;0	18	18	7	14
MRPL38	64978	mitochondrial ribosomal protein L38	Q96DV4	39S ribosomal protein L38, mitochondrial	>sp|Q96DV4|RM38_HUMAN 39S ribosomal protein L38, mitochondrial OS=Homo sapiens GN=MRPL38 PE=1 SV=2	44.596	1	0	1	2	2	1	91573000	5078400	0	40969000	0	41005000	0	0	126090000	3.22171e+07	2.73247e+07	42030000	-0.237624	0.383591	5.78726	5.97426	380	380	19.2	19.2	19.2	7.9	2.9	0	2.9	0	6.8	9.5	0	14.5	6	6	6	6	6	6	3
CFB	629	complement factor B	B4E1Z4;E7EVA3;E7ETN3;P00751;B0UXW4	Complement factor B;Complement factor B Ba fragment;Complement factor B Bb fragment	>tr|B4E1Z4|B4E1Z4_HUMAN Complement factor B OS=Homo sapiens GN=CFB PE=2 SV=1;>tr|E7EVA3|E7EVA3_HUMAN Complement factor B OS=Homo sapiens GN=CFB PE=4 SV=1;>tr|E7ETN3|E7ETN3_HUMAN Uncharacterized protein OS=Homo sapiens PE=3 SV=1;>sp|P00751|CFAB_HUMAN Comple	140.94	0	0	0	2	2	1	57154000	90149000	0	0	116790000	5654100	0	19062000	0	49101000	40814700	6354000	-0.266664	-2.95002	5.46178	4.65401	1266	1266;1266;1115;764;589;305	5.6	5.6	5.6	3.4	2.8	0	0	4.7	0.7	0	0.9	0	6;6;6;6;5;2	6;6;6;6;5;2	6;6;6;6;5;2	6	6	6	3
IGKV4-1	28908	immunoglobulin kappa variable 4-1	P06314;P06313;P06312;P01625	Ig kappa chain V-IV region B17;Ig kappa chain V-IV region JI;Ig kappa chain V-IV region;Ig kappa chain V-IV region Len	>sp|P06314|KV404_HUMAN Ig kappa chain V-IV region B17 OS=Homo sapiens PE=2 SV=1;>sp|P06313|KV403_HUMAN Ig kappa chain V-IV region JI OS=Homo sapiens PE=4 SV=1;>sp|P06312|KV401_HUMAN Ig kappa chain V-IV region (Fragment) OS=Homo sapiens GN=IGKV4-1 PE=4 SV=1	14.966	0	0	0	2	3	2	38160000	396930000	0	335680000	64055000	141790000	0	81941000	45027000	145030000	1.80508e+08	4.23227e+07	0.315714	-1.77685	7.08139	6.45147	134	134;133;121;114	20.1	20.1	20.1	20.1	20.1	0	20.1	20.1	20.1	0	13.4	13.4	2;2;2;2	2;2;2;2	2;2;2;2	2	2	2	2
IGLL5	100423062	immunoglobulin lambda like polypeptide 5	B9A064;P0CG04	Immunoglobulin lambda-like polypeptide 5;Ig lambda-1 chain C regions	>sp|B9A064|IGLL5_HUMAN Immunoglobulin lambda-like polypeptide 5 OS=Homo sapiens GN=IGLL5 PE=2 SV=2;>sp|P0CG04|LAC1_HUMAN Ig lambda-1 chain C regions OS=Homo sapiens GN=IGLC1 PE=1 SV=1	23.063	0	0	0	3	3	3	84320000	1497000000	19469000	667860000	553280000	103370000	79513000	386050000	524750000	5.33596e+08	4.41503e+08	3.30104e+08	-0.273324	-0.692827	7.28202	7.15574	214	214;106	51.4	29.9	29.9	46.3	51.4	28	46.3	50	43	47.7	46.3	46.3	13;12	6;5	5;4	13	6	5	8
COX6B1	1340	cytochrome c oxidase subunit 6B1	J3KPM8;K7EN75;P14854	Cytochrome c oxidase subunit 6B1	>tr|J3KPM8|J3KPM8_HUMAN Cytochrome c oxidase subunit 6B1 OS=Homo sapiens GN=COX6B1 PE=4 SV=1;>tr|K7EN75|K7EN75_HUMAN Cytochrome c oxidase subunit 6B1 OS=Homo sapiens GN=COX6B1 PE=4 SV=1;>sp|P14854|CX6B1_HUMAN Cytochrome c oxidase subunit 6B1 OS=Homo sapien	12.035	0	0	1	1	1	1	0	17056000	0	0	13757000	0	0	37578000	0	5.68533e+06	4.58567e+06	12526000	-0.310113	1.13961	5.58096	6.01737	103	103;98;86	36.9	36.9	36.9	0	26.2	0	0	26.2	0	0	36.9	0	2;2;2	2;2;2	2;2;2	2	2	2	0
EPB41L3	23136	erythrocyte membrane protein band 4.1 like 3	Q9Y2J2;F5GX05;F5H7W5;E7EUF8	Band 4.1-like protein 3	>sp|Q9Y2J2|E41L3_HUMAN Band 4.1-like protein 3 OS=Homo sapiens GN=EPB41L3 PE=1 SV=2;>tr|F5GX05|F5GX05_HUMAN Band 4.1-like protein 3 OS=Homo sapiens GN=EPB41L3 PE=4 SV=1;>tr|F5H7W5|F5H7W5_HUMAN Band 4.1-like protein 3 OS=Homo sapiens GN=EPB41L3 PE=4 SV=1;>t	120.68	0	0	0	2	1	1	31038000	0	4940500	13221000	0	0	0	0	24926000	1.19928e+07	4407000	8.30867e+06	-1.4443	-0.529484	4.56251	4.8379	1087	1087;883;392;384	5.6	4	4	4	0	0.9	1.8	0	0.9	1.2	0	1.2	5;5;3;3	3;3;3;3	3;3;3;3	5	3	3	3
PCMT1	5110	protein-L-isoaspartate (D-aspartate) O-methyltransferase	H7BY58;J3KP72;P22061;B7Z972	Protein-L-isoaspartate O-methyltransferase;Protein-L-isoaspartate(D-aspartate) O-methyltransferase	>tr|H7BY58|H7BY58_HUMAN Protein-L-isoaspartate O-methyltransferase OS=Homo sapiens GN=PCMT1 PE=3 SV=1;>tr|J3KP72|J3KP72_HUMAN Protein-L-isoaspartate O-methyltransferase OS=Homo sapiens GN=PCMT1 PE=3 SV=1;>sp|P22061|PIMT_HUMAN Protein-L-isoaspartate(D-aspar	30.358	0	0	0	2	3	2	2369100000	1958600000	0	3698400000	987990000	42394000	50425000	3203200000	0	1.44257e+09	1.57626e+09	1.08454e+09	0.127869	-0.411553	7.71536	7.55297	286	286;285;227;192;130;124;120;96;67	52.4	52.4	52.4	49.7	51	0	52.4	38.5	18.5	21	44.8	0	12;12;12;9;4;4;4;2;1	12;12;12;9;4;4;4;2;1	12;12;12;9;4;4;4;2;1	12	12	12	10
TIMM10	26519	translocase of inner mitochondrial membrane 10	P62072	Mitochondrial import inner membrane translocase subunit Tim10	>sp|P62072|TIM10_HUMAN Mitochondrial import inner membrane translocase subunit Tim10 OS=Homo sapiens GN=TIMM10 PE=1 SV=1	10.333	0	0	1	1	2	1	0	32046000	0	0	27347000	19228000	0	25882000	0	10682000	15525000	8.62733e+06	0.539411	-0.308195	6.17681	5.92165	90	90	38.9	38.9	38.9	0	23.3	0	0	31.1	7.8	0	15.6	0	3	3	3	3	3	3	0
CALU	813	calumenin	O43852;F5H879;F5H1Q9	Calumenin	>sp|O43852|CALU_HUMAN Calumenin OS=Homo sapiens GN=CALU PE=1 SV=2;>tr|F5H879|F5H879_HUMAN Calumenin OS=Homo sapiens GN=CALU PE=4 SV=1;>tr|F5H1Q9|F5H1Q9_HUMAN Calumenin OS=Homo sapiens GN=CALU PE=4 SV=1	37.106	0	0	0	3	3	3	1393000000	726490000	662320000	526700000	715470000	762830000	26637000	1999600000	833190000	927270000	6.68333e+08	9.53142e+08	-0.472422	0.0397022	7.25555	7.40971	315	315;224;164;147;147	71.7	71.7	71.7	52.4	45.4	34.9	21	40	53.3	9.5	33.3	22.9	23;12;12;11;10	23;12;12;11;10	23;12;12;11;10	23	23	23	11
IGHG4	3503	immunoglobulin heavy constant gamma 4 (G4m marker)	P01861	Ig gamma-4 chain C region	>sp|P01861|IGHG4_HUMAN Ig gamma-4 chain C region OS=Homo sapiens GN=IGHG4 PE=1 SV=1	35.94	0	0	0	2	3	2	241230000	2181700000	0	763340000	1128700000	328540000	0	213240000	94741000	8.07643e+08	7.40193e+08	1.0266e+08	-0.125816	-2.97584	7.31377	6.45582	327	327	68.2	39.4	39.4	32.4	58.1	19	44.3	63	45.6	13.1	43.4	35.2	18	8	8	18	8	8	9
FKBP10	60681	FK506 binding protein 10	Q96AY3;F8WA23	Peptidyl-prolyl cis-trans isomerase FKBP10	>sp|Q96AY3|FKB10_HUMAN Peptidyl-prolyl cis-trans isomerase FKBP10 OS=Homo sapiens GN=FKBP10 PE=1 SV=1;>tr|F8WA23|F8WA23_HUMAN Peptidyl-prolyl cis-trans isomerase FKBP10 OS=Homo sapiens GN=FKBP10 PE=4 SV=1	64.244	0	0	1	2	1	0	34579000	0	8484600	0	0	7346400	0	0	0	1.43545e+07	2448800	1	-2.55136	-23.775	4.58112	-1.80783	582	582;470;386;355;172;171;81	10.7	10.7	10.7	6.2	0	4	0	0	2.9	0	0	0	5;4;2;2;2;1;1	5;4;2;2;2;1;1	5;4;2;2;2;1;1	5	5	5	3
CHCHD3	54927	coiled-coil-helix-coiled-coil-helix domain containing 3	C9JRZ6;Q9NX63;F8WAR4;G3V1K1	Coiled-coil-helix-coiled-coil-helix domain-containing protein 3, mitochondrial	>tr|C9JRZ6|C9JRZ6_HUMAN Coiled-coil-helix-coiled-coil-helix domain-containing protein 3, mitochondrial OS=Homo sapiens GN=CHCHD3 PE=4 SV=1;>sp|Q9NX63|CHCH3_HUMAN Coiled-coil-helix-coiled-coil-helix domain-containing protein 3, mitochondrial OS=Homo sapiens	26.694	0	0	1	1	1	1	114210000	0	0	34798000	0	0	0	0	5771100	38070000	1.15993e+07	1923700	-1.71461	-4.3067	5.63802	4.85772	232	232;227;241;138;63	33.2	33.2	33.2	33.2	0	0	10.3	0	0	0	0	5.2	7;7;5;4;1	7;7;5;4;1	7;7;5;4;1	7	7	7	7
MRPL50	54534	mitochondrial ribosomal protein L50	Q8N5N7;B7Z358	39S ribosomal protein L50, mitochondrial	>sp|Q8N5N7|RM50_HUMAN 39S ribosomal protein L50, mitochondrial OS=Homo sapiens GN=MRPL50 PE=1 SV=2;>tr|B7Z358|B7Z358_HUMAN 39S ribosomal protein L50, mitochondrial OS=Homo sapiens GN=MRPL50 PE=2 SV=1	18.325	1	0	1	1	1	1	35041000	0	0	0	0	10164000	0	0	23545000	1.16803e+07	3388000	7.84833e+06	-1.78558	-0.573623	5.2669	5.63173	158	158;135	34.2	34.2	34.2	21.5	0	0	0	0	12.7	0	0	9.5	3;2	3;2	3;2	3	3	3	2
EMD	2010	emerin	P50402;Q5HY57	Emerin	>sp|P50402|EMD_HUMAN Emerin OS=Homo sapiens GN=EMD PE=1 SV=1;>tr|Q5HY57|Q5HY57_HUMAN Emerin OS=Homo sapiens GN=EMD PE=2 SV=1	28.994	0	0	0	1	2	0	132160000	0	0	54077000	8285300	0	0	0	0	4.40533e+07	2.07874e+07	1	-1.08354	-25.3927	5.85549	-1.46231	254	254;219;21	27.6	27.6	27.6	27.6	0	0	4.7	4.7	0	4.7	0	0	5;4;1	5;4;1	5;4;1	5	5	5	5
VIM	7431	vimentin	P08670;B0YJC4	Vimentin	>sp|P08670|VIME_HUMAN Vimentin OS=Homo sapiens GN=VIM PE=1 SV=4;>tr|B0YJC4|B0YJC4_HUMAN Vimentin OS=Homo sapiens GN=VIM PE=3 SV=1	53.651	0	0	0	3	3	1	1122000000	31300000	12699000	134860000	57361000	37709000	0	0	257650000	3.88666e+08	7.66433e+07	8.58833e+07	-2.3423	-2.17808	6.1549	6.20433	466	466;431;228;173;470;470;200	48.7	48.7	45.3	44	9.7	13.1	13.9	11.2	11.6	0	0	14.8	24;22;10;8;2;2;2	24;22;10;8;2;2;2	22;20;9;8;1;1;1	24	24	22	20
CORO1C	23603	coronin 1C	A7MAP1;A7MAP0;Q9ULV4;B4E3S0;H0YHL7	Coronin-1C	>tr|A7MAP1|A7MAP1_HUMAN Coronin OS=Homo sapiens GN=CORO1C PE=2 SV=1;>tr|A7MAP0|A7MAP0_HUMAN Coronin OS=Homo sapiens GN=CORO1C PE=2 SV=1;>sp|Q9ULV4|COR1C_HUMAN Coronin-1C OS=Homo sapiens GN=CORO1C PE=1 SV=1;>tr|B4E3S0|B4E3S0_HUMAN Coronin OS=Homo sapiens GN	58.947	0	0	0	2	2	0	111860000	36408000	0	0	12362000	5823700	0	0	0	4.94227e+07	6061900	1	-3.02733	-25.5587	5.01215	-1.77046	527	527;480;474;369;165;125;489;289;282	21.1	21.1	21.1	16.1	8.7	0	0	13.7	1.5	0	0	0	8;8;8;8;4;3;1;1;1	8;8;8;8;4;3;1;1;1	8;8;8;8;4;3;1;1;1	8	8	8	4
LAMC1	3915	laminin subunit gamma 1	P11047	Laminin subunit gamma-1	>sp|P11047|LAMC1_HUMAN Laminin subunit gamma-1 OS=Homo sapiens GN=LAMC1 PE=1 SV=3	177.6	0	0	1	1	0	0	0	0	1932400	0	0	0	0	0	0	644133	1	1	-19.297	-19.297	-2.24944	-2.24944	1609	1609	2.7	2.7	2.7	0	0	2.7	0	0	0	0	0	0	3	3	3	3	3	3	0
MRPS6	64968	mitochondrial ribosomal protein S6	P82932	28S ribosomal protein S6, mitochondrial	>sp|P82932|RT06_HUMAN 28S ribosomal protein S6, mitochondrial OS=Homo sapiens GN=MRPS6 PE=1 SV=3	14.226	0	1	1	1	0	2	0	0	3460500	0	0	0	0	191300000	73308000	1153500	1	8.82027e+07	-20.1376	6.25673	-1.15308	6.7924	125	125	16.8	16.8	16.8	0	0	10.4	0	0	0	0	16.8	6.4	2	2	2	2	2	2	0
GLS	2744	glutaminase	O94925	Glutaminase kidney isoform, mitochondrial	>sp|O94925|GLSK_HUMAN Glutaminase kidney isoform, mitochondrial OS=Homo sapiens GN=GLS PE=1 SV=1	73.46	0	0	1	1	0	1	11525000	0	0	0	0	0	0	0	90117000	3.84167e+06	1	30039000	-21.8733	2.96703	-1.86605	5.61163	669	669;114	11.7	11.7	11.7	3.9	0	0	0	0	0	0	0	7.8	4;1	4;1	4;1	4	4	4	1
MTHFD2	10797	methylenetetrahydrofolate dehydrogenase (NADP+ dependent) 2, methenyltetrahydrofolate cyclohydrolase	P13995;Q7Z650;B9A062;B4DY35	Bifunctional methylenetetrahydrofolate dehydrogenase/cyclohydrolase, mitochondrial;NAD-dependent methylenetetrahydrofolate dehydrogenase;Methenyltetrahydrofolate cyclohydrolase	>sp|P13995|MTDC_HUMAN Bifunctional methylenetetrahydrofolate dehydrogenase/cyclohydrolase, mitochondrial OS=Homo sapiens GN=MTHFD2 PE=1 SV=2;>tr|Q7Z650|Q7Z650_HUMAN Bifunctional methylenetetrahydrofolate dehydrogenase/cyclohydrolase, mitochondrial OS=Homo	37.895	0	0	1	1	0	0	18000000	0	0	0	0	0	0	0	0	6000000	1	1	-22.5165	-22.5165	-1.57858	-1.57858	350	350;248;222;186	10	10	10	10	0	0	0	0	0	0	0	0	2;2;2;2	2;2;2;2	2;2;2;2	2	2	2	2
CLINT1	9685	clathrin interactor 1	Q14677	Clathrin interactor 1	>sp|Q14677|EPN4_HUMAN Clathrin interactor 1 OS=Homo sapiens GN=CLINT1 PE=1 SV=1	68.259	0	0	0	1	0	0	41281000	0	0	0	0	0	0	0	0	1.37603e+07	1	1	-23.714	-23.714	-1.83416	-1.83416	625	625	5.4	5.4	5.4	5.4	0	0	0	0	0	0	0	0	3	3	3	3	3	3	3
FOXRED1	55572	FAD dependent oxidoreductase domain containing 1	Q96CU9;B4DXM1;E9PP78	FAD-dependent oxidoreductase domain-containing protein 1	>sp|Q96CU9|FXRD1_HUMAN FAD-dependent oxidoreductase domain-containing protein 1 OS=Homo sapiens GN=FOXRED1 PE=1 SV=2;>tr|B4DXM1|B4DXM1_HUMAN FAD-dependent oxidoreductase domain-containing protein 1 OS=Homo sapiens GN=FOXRED1 PE=2 SV=1;>tr|E9PP78|E9PP78_HUM	53.811	0	0	1	1	0	0	51384000	0	0	0	0	0	0	0	0	17128000	1	1	-24.0299	-24.0299	-1.73087	-1.73087	486	486;316;185	6.8	6.8	6.8	6.8	0	0	0	0	0	0	0	0	2;1;1	2;1;1	2;1;1	2	2	2	2
VDAC3	7419	voltage dependent anion channel 3	F5H740;Q9Y277	Voltage-dependent anion-selective channel protein 3	>tr|F5H740|F5H740_HUMAN Voltage-dependent anion-selective channel protein 3 OS=Homo sapiens GN=VDAC3 PE=4 SV=1;>sp|Q9Y277|VDAC3_HUMAN Voltage-dependent anion-selective channel protein 3 OS=Homo sapiens GN=VDAC3 PE=1 SV=1	30.757	0	0	1	1	0	0	82275000	0	0	0	0	0	0	0	0	27425000	1	1	-24.709	-24.709	-1.48794	-1.48794	284	284;283;165;159;134;100;57;50	14.8	14.8	14.8	14.8	0	0	0	0	0	0	0	0	3;3;1;1;1;1;1;1	3;3;1;1;1;1;1;1	3;3;1;1;1;1;1;1	3	3	3	3
NDUFAB1	4706	NADH:ubiquinone oxidoreductase subunit AB1	O14561;H3BNK3;I3L505	Acyl carrier protein, mitochondrial;Acyl carrier protein	>sp|O14561|ACPM_HUMAN Acyl carrier protein, mitochondrial OS=Homo sapiens GN=NDUFAB1 PE=1 SV=3;>tr|H3BNK3|H3BNK3_HUMAN Acyl carrier protein (Fragment) OS=Homo sapiens GN=NDUFAB1 PE=3 SV=1;>tr|I3L505|I3L505_HUMAN Acyl carrier protein (Fragment) OS=Homo sapi	17.417	0	0	1	0	1	0	0	0	0	0	0	34705000	0	0	0	1	1.15683e+07	1	23.4637	0	5.8223	-1.24097	156	156;111;70	15.4	15.4	15.4	0	0	5.8	0	0	15.4	0	0	0	2;1;1	2;1;1	2;1;1	2	2	2	0
COX5A	9377	cytochrome c oxidase subunit 5A	H3BNX8;P20674;H3BV69;H3BRM5	Cytochrome c oxidase subunit 5A, mitochondrial	>tr|H3BNX8|H3BNX8_HUMAN Cytochrome c oxidase subunit 5A, mitochondrial OS=Homo sapiens GN=COX5A PE=4 SV=1;>sp|P20674|COX5A_HUMAN Cytochrome c oxidase subunit 5A, mitochondrial OS=Homo sapiens GN=COX5A PE=1 SV=2;>tr|H3BV69|H3BV69_HUMAN Cytochrome c oxidase	17.235	0	0	1	0	1	1	0	0	0	0	0	13596000	0	0	111090000	1	4532000	37030000	22.1117	25.1422	5.41988	6.33214	153	153;150;111;69	16.3	16.3	16.3	0	0	0	0	0	9.8	0	0	16.3	3;3;3;2	3;3;3;2	3;3;3;2	3	3	3	0
UQCRB	7381	ubiquinol-cytochrome c reductase binding protein	P14927;B7Z2R2;E5RJU0	Cytochrome b-c1 complex subunit 7	>sp|P14927|QCR7_HUMAN Cytochrome b-c1 complex subunit 7 OS=Homo sapiens GN=UQCRB PE=1 SV=2;>tr|B7Z2R2|B7Z2R2_HUMAN Cytochrome b-c1 complex subunit 7 OS=Homo sapiens GN=UQCRB PE=2 SV=1;>tr|E5RJU0|E5RJU0_HUMAN Cytochrome b-c1 complex subunit 7 OS=Homo sapien	13.53	0	0	1	0	1	1	0	0	0	0	0	12451000	0	0	55693000	1	4.15033e+06	1.85643e+07	21.9848	24.146	5.48679	6.13738	111	111;161;140;76	27	27	27	0	0	0	0	0	11.7	0	0	15.3	3;2;2;1	3;2;2;1	3;2;2;1	3	3	3	0
SLC1A5	6510	solute carrier family 1 member 5	Q15758;E9PC01;B4DWS4	Neutral amino acid transporter B(0)	>sp|Q15758|AAAT_HUMAN Neutral amino acid transporter B(0) OS=Homo sapiens GN=SLC1A5 PE=1 SV=2;>tr|E9PC01|E9PC01_HUMAN Neutral amino acid transporter B(0) OS=Homo sapiens GN=SLC1A5 PE=4 SV=1;>tr|B4DWS4|B4DWS4_HUMAN Neutral amino acid transporter B(0) OS=Hom	56.598	0	0	0	0	1	1	0	0	0	7100800	0	0	5258200	0	0	1	2.36693e+06	1.75273e+06	21.1746	20.7412	4.62138	4.49091	541	541;339;313	6.5	6.5	6.5	0	0	0	2.8	0	0	3.7	0	0	2;2;2	2;2;2	2;2;2	2	2	2	0
CKB	1152	creatine kinase B	P12277;G3V4N7;H0YJG0;G3V461	Creatine kinase B-type	>sp|P12277|KCRB_HUMAN Creatine kinase B-type OS=Homo sapiens GN=CKB PE=1 SV=1;>tr|G3V4N7|G3V4N7_HUMAN Creatine kinase B-type (Fragment) OS=Homo sapiens GN=CKB PE=3 SV=1;>tr|H0YJG0|H0YJG0_HUMAN Creatine kinase B-type (Fragment) OS=Homo sapiens GN=CKB PE=3 S	42.644	0	0	0	0	2	0	0	0	0	0	4040400	10001000	0	0	0	1	4.68047e+06	1	22.1582	0	5.04043	-1.62986	381	381;217;179;128	7.3	7.3	7.3	0	0	0	0	2.9	7.3	0	0	0	2;1;1;1	2;1;1;1	2;1;1;1	2	2	2	0
HACD3	51495	3-hydroxyacyl-CoA dehydratase 3	Q9P035;B4DRF4;H3BS72	3-hydroxyacyl-CoA dehydratase 3	>sp|Q9P035|HACD3_HUMAN Very-long-chain (3R)-3-hydroxyacyl-[acyl-carrier protein] dehydratase 3 OS=Homo sapiens GN=PTPLAD1 PE=1 SV=2;>tr|B4DRF4|B4DRF4_HUMAN Very-long-chain (3R)-3-hydroxyacyl-[acyl-carrier protein] dehydratase 3 OS=Homo sapiens GN=PTPLAD1 P	43.159	0	0	0	0	1	1	0	0	0	0	0	7005300	7138700	0	0	1	2335100	2.37957e+06	21.1551	21.1823	4.73323	4.74143	362	362;307;400	9.9	9.9	9.9	0	0	0	0	0	5.8	4.1	5.8	0	2;2;1	2;2;1	2;2;1	2	2	2	0
AP2B1	163	adaptor related protein complex 2 beta 1 subunit	P63010;K7EJT8;Q7Z451	AP-2 complex subunit beta	>sp|P63010|AP2B1_HUMAN AP-2 complex subunit beta OS=Homo sapiens GN=AP2B1 PE=1 SV=1;>tr|K7EJT8|K7EJT8_HUMAN AP-2 complex subunit beta OS=Homo sapiens GN=AP2B1 PE=4 SV=1;>tr|Q7Z451|Q7Z451_HUMAN AP-2 complex subunit beta OS=Homo sapiens GN=AP2B1 PE=2 SV=1	104.55	0	0	0	0	1	1	0	0	0	0	0	6643100	0	24765000	0	1	2.21437e+06	8255000	21.0785	22.9768	4.32593	4.89739	937	937;913;880	5.2	5.2	5.2	0	0	0	0	0	5.2	0	1.3	0	2;2;2	2;2;2	2;2;2	2	2	2	0
NDUFA5	4698	NADH:ubiquinone oxidoreductase subunit A5	Q16718;Q5H9R2;H7BYD0	NADH dehydrogenase [ubiquinone] 1 alpha subcomplex subunit 5	>sp|Q16718|NDUA5_HUMAN NADH dehydrogenase [ubiquinone] 1 alpha subcomplex subunit 5 OS=Homo sapiens GN=NDUFA5 PE=1 SV=3;>tr|Q5H9R2|Q5H9R2_HUMAN NADH dehydrogenase [ubiquinone] 1 alpha subcomplex subunit 5 OS=Homo sapiens GN=DKFZp781K1356 PE=2 SV=1;>tr|H7BY	13.459	0	0	1	0	1	1	0	0	0	0	0	6053600	0	0	58609000	1	2.01787e+06	1.95363e+07	20.9444	24.2197	5.17588	6.16183	116	116;116;112;93;70	24.1	24.1	24.1	0	0	0	0	0	12.9	0	0	24.1	3;3;3;1;1	3;3;3;1;1	3;3;3;1;1	3	3	3	0
COLGALT1	79709	collagen beta(1-O)galactosyltransferase 1	Q8NBJ5	Procollagen galactosyltransferase 1	>sp|Q8NBJ5|GT251_HUMAN Procollagen galactosyltransferase 1 OS=Homo sapiens GN=GLT25D1 PE=1 SV=1	71.635	0	0	0	0	1	1	0	0	0	0	0	4820700	0	0	13704000	1	1606900	4568000	20.6158	22.1231	4.35086	4.8046	622	622	2.9	2.9	2.9	0	0	0	0	0	1.3	0	0	1.6	2	2	2	2	2	2	0
CKMT1A	548596	creatine kinase, mitochondrial 1A	P12532;F8WCN3;E9PCP8	Creatine kinase U-type, mitochondrial	>sp|P12532|KCRU_HUMAN Creatine kinase U-type, mitochondrial OS=Homo sapiens GN=CKMT1A PE=1 SV=1;>tr|F8WCN3|F8WCN3_HUMAN Creatine kinase U-type, mitochondrial OS=Homo sapiens GN=CKMT1B PE=3 SV=1;>tr|E9PCP8|E9PCP8_HUMAN Creatine kinase U-type, mitochondrial	47.036	0	0	1	1	1	1	4432700	0	0	146050000	0	0	34366000	0	0	1.47757e+06	4.86833e+07	1.14553e+07	5.04213	2.95472	6.01495	5.38658	417	417;298;257;241;222;203;148;129;419;168;103	29.3	29.3	29.3	6.2	0	0	19.2	0	0	9.8	0	0	5;3;3;2;2;2;2;2;1;1;1	5;3;3;2;2;2;2;2;1;1;1	5;3;3;2;2;2;2;2;1;1;1	5	5	5	1
KRT16	3868	keratin 16	CON__P08779;P08779	Keratin, type I cytoskeletal 16	>P08779 SWISS-PROT:P08779 Tax_Id=9606 Gene_Symbol=KRT16 Keratin, type I cytoskeletal 16;>sp|P08779|K1C16_HUMAN Keratin, type I cytoskeletal 16 OS=Homo sapiens GN=KRT16 PE=1 SV=4	51.267	0	0	0	2	1	0	19056000	0	488080	142550000	0	0	0	0	0	6.51469e+06	4.75167e+07	1	2.86666	-22.6353	5.96701	-1.70984	473	473;473;162	23	17.8	12.1	7.6	3.8	5.1	19.9	1.9	1.9	0	1.9	1.9	8;8;1	5;5;1	3;3;1	8	5	3	3
PGAM5	192111	PGAM family member 5, mitochondrial serine/threonine protein phosphatase	Q96HS1	Serine/threonine-protein phosphatase PGAM5, mitochondrial	>sp|Q96HS1|PGAM5_HUMAN Serine/threonine-protein phosphatase PGAM5, mitochondrial OS=Homo sapiens GN=PGAM5 PE=1 SV=2	32.004	0	0	1	1	2	3	26920000	0	0	433130000	0	127780000	105960000	1080900000	638690000	8.97333e+06	186970000	6.08517e+08	4.38102	6.08351	6.76657	7.27907	289	289;140	57.4	57.4	57.4	3.5	0	0	16.3	0	20.4	15.9	47.1	13.1	15;6	15;6	15;6	15	15	15	1
ME2	4200	malic enzyme 2	P23368	NAD-dependent malic enzyme, mitochondrial	>sp|P23368|MAOM_HUMAN NAD-dependent malic enzyme, mitochondrial OS=Homo sapiens GN=ME2 PE=1 SV=1	65.443	0	0	1	1	1	0	5905200	0	0	60199000	0	0	0	0	0	1968400	2.00663e+07	1	3.34968	-20.9086	5.4866	-1.81586	584	584	10.4	10.4	10.4	6	0	0	10.4	0	0	0	0	0	3	3	3	3	3	3	1
DIABLO	56616	diablo IAP-binding mitochondrial protein	Q9NR28;F5H796;F5GXT8;H7BZK7;F5GX50	Diablo homolog, mitochondrial	>sp|Q9NR28|DBLOH_HUMAN Diablo homolog, mitochondrial OS=Homo sapiens GN=DIABLO PE=1 SV=1;>tr|F5H796|F5H796_HUMAN Diablo homolog, mitochondrial (Fragment) OS=Homo sapiens GN=DIABLO PE=4 SV=1;>tr|F5GXT8|F5GXT8_HUMAN Diablo homolog, mitochondrial (Fragment) O	27.131	0	0	1	1	2	0	0	0	8937900	0	15263000	118080000	0	0	0	2979300	4.44477e+07	1	3.89906	-21.5065	6.21438	-1.43347	239	239;157;133;191;129;125;77	18.4	18.4	18.4	0	0	4.2	0	8.8	13.8	0	0	0	4;3;3;2;2;1;1	4;3;3;2;2;1;1	4;3;3;2;2;1;1	4	4	4	0
KRT5	3852	keratin 5	CON__P13647;P13647;CON__O95678;O95678;H0YI76;F8W0C6	Keratin, type II cytoskeletal 5;Keratin, type II cytoskeletal 75	>P13647 SWISS-PROT:P13647 Tax_Id=9606 Gene_Symbol=KRT5 Keratin, type II cytoskeletal 5;>sp|P13647|K2C5_HUMAN Keratin, type II cytoskeletal 5 OS=Homo sapiens GN=KRT5 PE=1 SV=3;>O95678 SWISS-PROT:O95678 Tax_Id=9606 Gene_Symbol=KRT75 Keratin, type II cytoskel	62.378	0	0	1	2	2	0	15230000	25762000	0	239100000	6474500	0	0	0	0	13664000	8.18582e+07	1	2.58275	-23.7039	6.11803	-1.79503	590	590;590;551;551;201;179;525;521;521;520;329;289;273;600;600;600;340;177;196;507;507;505;505;493;493;493;486;486;479;443;432;431;261;248;189;179	14.6	6.8	3.2	6.8	4.4	0	13.2	3.7	4.6	0	3.7	3.2	10;10;5;5;5;5;4;4;4;4;4;4;4;3;3;3;3;3;2;1;1;1;1;1;1;1;1;1;1;1;1;1;1;1;1;1	4;4;0;0;3;1;0;0;0;0;0;0;0;0;0;0;0;0;1;0;0;0;0;0;0;0;0;0;0;0;0;0;0;0;0;0	2;2;0;0;2;0;0;0;0;0;0;0;0;0;0;0;0;0;1;0;0;0;0;0;0;0;0;0;0;0;0;0;0;0;0;0	10	4	2	4
BCKDHA	593	branched chain keto acid dehydrogenase E1, alpha polypeptide	F5H5P2;P12694;B4DP47	2-oxoisovalerate dehydrogenase subunit alpha, mitochondrial	>tr|F5H5P2|F5H5P2_HUMAN Uncharacterized protein OS=Homo sapiens PE=4 SV=1;>sp|P12694|ODBA_HUMAN 2-oxoisovalerate dehydrogenase subunit alpha, mitochondrial OS=Homo sapiens GN=BCKDHA PE=1 SV=2;>tr|B4DP47|B4DP47_HUMAN 2-oxoisovalerate dehydrogenase subunit a	54.202	0	0	1	2	1	0	193680000	0	7063300	600680000	0	0	0	0	0	6.69144e+07	2.00227e+08	1	1.58124	-25.9958	6.56751	-1.73402	479	479;445;448;328;211	17.1	17.1	17.1	13.8	0	2.9	16.9	0	0	0	2.9	0	7;7;6;3;1	7;7;6;3;1	7;7;6;3;1	7	7	7	6
POLDIP2	26073	DNA polymerase delta interacting protein 2	Q9Y2S7	Polymerase delta-interacting protein 2	>sp|Q9Y2S7|PDIP2_HUMAN Polymerase delta-interacting protein 2 OS=Homo sapiens GN=POLDIP2 PE=1 SV=1	42.033	0	0	1	2	2	3	25556000	0	6086600	130630000	0	37491000	4701200	13036000	52886000	1.05475e+07	5.60403e+07	2.35411e+07	2.40956	1.15827	6.12491	5.74824	368	368	32.1	32.1	32.1	9.5	0	6.2	11.4	0	6	3.3	9.2	11.4	9	9	9	9	9	9	2
UGGT1	56886	UDP-glucose glycoprotein glucosyltransferase 1	Q9NYU2	UDP-glucose:glycoprotein glucosyltransferase 1	>sp|Q9NYU2|UGGG1_HUMAN UDP-glucose:glycoprotein glucosyltransferase 1 OS=Homo sapiens GN=UGGT1 PE=1 SV=3	177.19	0	0	0	1	1	0	4701300	0	0	24952000	0	0	0	0	0	1567100	8.31733e+06	1	2.40802	-20.5797	4.67154	-2.24844	1555	1555	3.2	3.2	3.2	1.6	0	0	3.2	0	0	0	0	0	2	2	2	2	2	2	1
HRNR	388697	hornerin	CON__Q86YZ3;Q86YZ3	Hornerin	>Q86YZ3 SWISS-PROT:Q86YZ3 Tax_Id=9606 Gene_Symbol=HRNR Hornerin;>sp|Q86YZ3|HORN_HUMAN Hornerin OS=Homo sapiens GN=HRNR PE=1 SV=2	282.39	0	0	0	3	2	1	66134000	26801000	1868100	312500000	17222000	0	0	25659000	0	3.1601e+07	1.09907e+08	8553000	1.79824	-1.88547	5.59018	4.48127	2850	2850;2850	9.9	9.9	9.9	4.5	7.2	4.9	5.2	4.5	0	0	4.5	0	5;5	5;5	5;5	5	5	5	2
SLC25A6	293	solute carrier family 25 member 6	P12236;I7HJJ0	ADP/ATP translocase 3	>sp|P12236|ADT3_HUMAN ADP/ATP translocase 3 OS=Homo sapiens GN=SLC25A6 PE=1 SV=4;>tr|I7HJJ0|I7HJJ0_HUMAN ADP/ATP translocase 3 (Fragment) OS=Homo sapiens GN=SLC25A6 PE=3 SV=1	32.866	0	0	1	1	1	0	47739000	0	0	207080000	0	0	0	0	0	15913000	6.90267e+07	1	2.11695	-23.9237	6.32227	-1.51675	298	298;158	35.2	7.4	7.4	20.8	0	0	27.5	0	10.4	23.5	16.1	8.4	14;11	3;3	3;3	14	3	3	6
KRT10	3858	keratin 10	CON__P13645;P13645	Keratin, type I cytoskeletal 10	>P13645 SWISS-PROT:P13645 Tax_Id=9606 Gene_Symbol=KRT10 Keratin, type I cytoskeletal 10;>sp|P13645|K1C10_HUMAN Keratin, type I cytoskeletal 10 OS=Homo sapiens GN=KRT10 PE=1 SV=6	59.51	0	0	0	3	3	2	1545400000	173200000	27566000	6433000000	173430000	280560000	0	1395800000	751780000	5.82055e+08	2.29566e+09	715860000	1.97968	0.298521	7.58632	7.08024	593	593;584;570;486;464;464;456;437;474;469;450;450;433;403;400;400;196;525;525;494;494;476;471;468;468;467;467;456;456;455;455;453;449;448;448;430;425;425;423;416;416;416;416;404;404;391	52.1	52.1	45.9	32	20.9	7.3	41.3	20.6	28.7	2	36.3	19.4	28;28;9;4;4;3;3;3;2;2;2;2;2;2;2;2;2;1;1;1;1;1;1;1;1;1;1;1;1;1;1;1;1;1;1;1;1;1;1;1;1;1;1;1;1;1	28;28;9;4;4;3;3;3;2;2;2;2;2;2;2;2;2;1;1;1;1;1;1;1;1;1;1;1;1;1;1;1;1;1;1;1;1;1;1;1;1;1;1;1;1;1	23;23;6;1;1;0;0;0;0;0;0;0;0;0;0;0;0;0;0;0;0;0;0;0;0;0;0;0;0;0;0;0;0;0;0;0;0;0;0;0;0;0;0;0;0;0	28	28	23	15
DLST	1743	dihydrolipoamide S-succinyltransferase	P36957;B7Z5W8;Q86SW4	Dihydrolipoyllysine-residue succinyltransferase component of 2-oxoglutarate dehydrogenase complex, mitochondrial	>sp|P36957|ODO2_HUMAN Dihydrolipoyllysine-residue succinyltransferase component of 2-oxoglutarate dehydrogenase complex, mitochondrial OS=Homo sapiens GN=DLST PE=1 SV=4;>tr|B7Z5W8|B7Z5W8_HUMAN Dihydrolipoyllysine-residue succinyltransferase component of 2-	48.755	0	0	1	3	3	2	95124000	148370000	45211000	242160000	129650000	663000000	3094900	0	275970000	96235000	3.44937e+08	9.30216e+07	1.8417	-0.0489954	6.84972	6.28056	453	453;367;279;104;83;74	19.4	19.4	19.4	5.5	4.6	5.5	7.5	2.9	19.4	2.9	0	7.3	7;6;4;1;1;1	7;6;4;1;1;1	7;6;4;1;1;1	7	7	7	2
JUP	3728	junction plakoglobin	P14923;P35222;B4DGU4	Junction plakoglobin;Catenin beta-1	>sp|P14923|PLAK_HUMAN Junction plakoglobin OS=Homo sapiens GN=JUP PE=1 SV=3;>sp|P35222|CTNB1_HUMAN Catenin beta-1 OS=Homo sapiens GN=CTNNB1 PE=1 SV=1;>tr|B4DGU4|B4DGU4_HUMAN Catenin beta-1 OS=Homo sapiens GN=CTNNB1 PE=2 SV=1	81.744	0	0	0	1	1	0	9082900	0	0	30940000	0	0	0	0	0	3.02763e+06	1.03133e+07	1	1.76825	-21.5298	5.10094	-1.91246	745	745;781;774	3.8	3.8	3.8	2.4	0	0	3.8	0	0	0	0	0	2;1;1	2;1;1	2;1;1	2	2	2	1
TIMM50	92609	translocase of inner mitochondrial membrane 50	Q3ZCQ8;Q330K1	Mitochondrial import inner membrane translocase subunit TIM50	>sp|Q3ZCQ8|TIM50_HUMAN Mitochondrial import inner membrane translocase subunit TIM50 OS=Homo sapiens GN=TIMM50 PE=1 SV=2;>tr|Q330K1|Q330K1_HUMAN Mitochondrial import inner membrane translocase subunit TIM50 OS=Homo sapiens GN=TIMM50 PE=2 SV=1	39.646	0	0	1	2	1	2	603060000	0	18558000	1000300000	0	0	22595000	10352000	0	207206000	3.33433e+08	1.09823e+07	0.686333	-4.23781	6.92481	5.4425	353	353;240	38.2	38.2	38.2	29.5	0	4.2	26.9	0	0	9.6	3.4	0	12;8	12;8	12;8	12	12	12	10
TUBA1B	10376	tubulin alpha 1b	CON__ENSEMBL:ENSBTAP00000016242;P68363;F5H5D3;Q9BQE3;Q71U36;P68366;A8MUB1;G3V1U9;F8VVB9;C9J2C0;Q13748;Q6PEY2;Q9NY65;F8VQQ4	Tubulin alpha-1B chain;Tubulin alpha-1C chain;Tubulin alpha-1A chain;Tubulin alpha-4A chain;Tubulin alpha-3C/D chain;Tubulin alpha-3E chain;Tubulin alpha-8 chain	>ENSEMBL:ENSBTAP00000016242 (Bos taurus) similar to alpha-tubulin I isoform 1;>sp|P68363|TBA1B_HUMAN Tubulin alpha-1B chain OS=Homo sapiens GN=TUBA1B PE=1 SV=1;>tr|F5H5D3|F5H5D3_HUMAN Tubulin alpha-1C chain OS=Homo sapiens GN=TUBA1C PE=3 SV=1;>sp|Q9BQE3|TB	50.179	0	0	0	1	1	1	151550000	0	0	470140000	0	0	28989000	0	0	5.05167e+07	1.56713e+08	9663000	1.6333	-2.38622	6.49458	5.28459	451	451;451;519;449;451;448;433;416;247;467;450;450;449;219;298;241;182;156;130;112;81;75;49;231;109;86;76;26	20.8	20.8	20.8	13.5	0	0	20.8	0	0	3.3	0	0	6;6;5;5;4;4;4;4;4;3;3;3;3;3;2;2;2;2;2;2;2;2;2;1;1;1;1;1	6;6;5;5;4;4;4;4;4;3;3;3;3;3;2;2;2;2;2;2;2;2;2;1;1;1;1;1	6;6;5;5;4;4;4;4;4;3;3;3;3;3;2;2;2;2;2;2;2;2;2;1;1;1;1;1	6	6	6	4
CNPY2	10330	canopy FGF signaling regulator 2	F8W031;Q9Y2B0;F8VXJ7	Protein canopy homolog 2	>tr|F8W031|F8W031_HUMAN Uncharacterized protein (Fragment) OS=Homo sapiens PE=4 SV=1;>sp|Q9Y2B0|CNPY2_HUMAN Protein canopy homolog 2 OS=Homo sapiens GN=CNPY2 PE=1 SV=1;>tr|F8VXJ7|F8VXJ7_HUMAN Protein canopy homolog 2 (Fragment) OS=Homo sapiens GN=CNPY2 PE=	29.224	0	0	0	1	2	2	0	0	7023600	0	12918000	29329000	0	48794000	15104000	2341200	1.40823e+07	2.12993e+07	2.58857	3.18549	5.68293	5.86263	263	263;182;168;105;102;83;80;41	16.7	16.7	16.7	0	0	6.1	0	6.1	12.2	0	10.6	6.1	3;3;3;1;1;1;1;1	3;3;3;1;1;1;1;1	3;3;3;1;1;1;1;1	3	3	3	0
DNAJB11	51726	DnaJ heat shock protein family (Hsp40) member B11	Q9UBS4	DnaJ homolog subfamily B member 11	>sp|Q9UBS4|DJB11_HUMAN DnaJ homolog subfamily B member 11 OS=Homo sapiens GN=DNAJB11 PE=1 SV=1	40.513	0	0	0	3	3	3	657400000	66333000	31095000	1779300000	284630000	181610000	53439000	390330000	356070000	2.51609e+08	7.48513e+08	266613000	1.57284	0.0835617	7.26661	6.81829	358	358;168	42.5	42.5	42.5	35.2	14.2	14	27.9	21.2	20.1	14.5	16.2	23.5	14;6	14;6	14;6	14	14	14	9
KRT9	3857	keratin 9	P35527;CON__P35527;K7EQQ3	Keratin, type I cytoskeletal 9	>sp|P35527|K1C9_HUMAN Keratin, type I cytoskeletal 9 OS=Homo sapiens GN=KRT9 PE=1 SV=3;>P35527 SWISS-PROT:P35527 Tax_Id=9606 Gene_Symbol=KRT9 Keratin, type I cytoskeletal 9;>tr|K7EQQ3|K7EQQ3_HUMAN Keratin, type I cytoskeletal 9 OS=Homo sapiens GN=KRT9 PE=4	62.064	0	0	0	3	3	3	1190400000	299190000	25827000	3792800000	482560000	19859000	1396300	396720000	527850000	505139000	1.43174e+09	3.08655e+08	1.50302	-0.710683	7.36302	6.69663	623	623;623;390	52.2	52.2	52.2	40	17	9.8	45.1	31.5	9.1	1.9	13.5	17	26;25;17	26;25;17	26;25;17	26	26	26	16
IDH3B	3420	isocitrate dehydrogenase 3 (NAD(+)) beta	O43837	Isocitrate dehydrogenase [NAD] subunit beta, mitochondrial	>sp|O43837|IDH3B_HUMAN Isocitrate dehydrogenase [NAD] subunit beta, mitochondrial OS=Homo sapiens GN=IDH3B PE=1 SV=2	42.183	0	0	1	1	2	0	82056000	0	0	447170000	0	10340000	0	0	0	27352000	1.52503e+08	1	2.47912	-24.7051	6.55814	-1.62514	385	385	29.4	29.4	29.4	8.1	0	0	18.2	0	11.2	0	0	0	8	8	8	8	8	8	3
HAX1	10456	HCLS1 associated protein X-1	O00165	HCLS1-associated protein X-1	>sp|O00165|HAX1_HUMAN HCLS1-associated protein X-1 OS=Homo sapiens GN=HAX1 PE=1 SV=2	31.62	0	0	1	1	1	0	30293000	0	0	82349000	0	0	0	0	0	1.00977e+07	2.74497e+07	1	1.44277	-23.2675	5.93858	-1.49996	279	279;255;151	16.1	16.1	16.1	12.9	0	0	8.6	0	0	0	3.2	0	3;1;1	3;1;1	3;1;1	3	3	3	2
PDHB	5162	pyruvate dehydrogenase (lipoamide) beta	P11177	Pyruvate dehydrogenase E1 component subunit beta, mitochondrial	>sp|P11177|ODPB_HUMAN Pyruvate dehydrogenase E1 component subunit beta, mitochondrial OS=Homo sapiens GN=PDHB PE=1 SV=3	39.233	0	0	1	2	2	1	110060000	4331100	0	293330000	0	12518000	0	15885000	0	3.81304e+07	1.01949e+08	5295000	1.41884	-2.84824	6.41473	5.13021	359	359;350;251	19.8	19.8	19.8	19.8	3.1	0	16.4	0	4.5	0	3.1	0	4;1;1	4;1;1	4;1;1	4	4	4	4
COX6C	1345	cytochrome c oxidase subunit 6C	P09669	Cytochrome c oxidase subunit 6C	>sp|P09669|COX6C_HUMAN Cytochrome c oxidase subunit 6C OS=Homo sapiens GN=COX6C PE=1 SV=2	8.7813	0	0	1	1	2	1	41693000	0	0	178600000	0	24895000	0	0	206550000	1.38977e+07	6.78317e+07	68850000	2.28712	2.30861	6.88787	6.89435	75	75	49.3	49.3	49.3	10.7	0	0	26.7	0	10.7	0	0	32	4	4	4	4	4	4	1
KRT1	3848	keratin 1	P04264;CON__P04264	Keratin, type II cytoskeletal 1	>sp|P04264|K2C1_HUMAN Keratin, type II cytoskeletal 1 OS=Homo sapiens GN=KRT1 PE=1 SV=6;>P04264 SWISS-PROT:P04264 Tax_Id=9606 Gene_Symbol=KRT1 Keratin, type II cytoskeletal 1	66.038	0	0	0	3	3	3	3694500000	895610000	72972000	9946500000	863480000	554970000	30669000	2096100000	1152800000	1.55436e+09	3.78832e+09	1.09319e+09	1.28524	-0.507778	7.75865	7.2189	644	644;644;113;99	57.5	57.5	43.8	36.2	32.3	16.1	45.7	35.9	20.8	6.7	26.7	22.4	37;34;1;1	37;34;1;1	26;23;0;0	37	37	26	23
ERP44	23071	endoplasmic reticulum protein 44	Q9BS26	Endoplasmic reticulum resident protein 44	>sp|Q9BS26|ERP44_HUMAN Endoplasmic reticulum resident protein 44 OS=Homo sapiens GN=ERP44 PE=1 SV=1	46.971	0	0	0	2	2	0	18081000	0	3800500	50958000	2225600	0	0	0	0	7.29383e+06	1.77279e+07	1	1.28127	-22.7982	5.57683	-1.67183	406	406	6.4	6.4	6.4	3	0	3	6.4	3	0	0	0	0	2	2	2	2	2	2	1
MCCC2	64087	methylcrotonoyl-CoA carboxylase 2	Q9HCC0;D6RD67	Methylcrotonoyl-CoA carboxylase beta chain, mitochondrial	>sp|Q9HCC0|MCCB_HUMAN Methylcrotonoyl-CoA carboxylase beta chain, mitochondrial OS=Homo sapiens GN=MCCC2 PE=1 SV=1;>tr|D6RD67|D6RD67_HUMAN Methylcrotonoyl-CoA carboxylase beta chain, mitochondrial (Fragment) OS=Homo sapiens GN=MCCC2 PE=4 SV=2	61.332	0	0	1	2	2	0	75417000	0	2244800	175120000	0	6228100	0	0	0	2.58873e+07	6.04494e+07	1	1.22348	-24.6257	5.9937	-1.78769	563	563;286;363;329	19.2	19.2	19.2	15.6	0	1.6	8	0	3.2	1.6	0	0	9;5;3;3	9;5;3;3	9;5;3;3	9	9	9	7
PRKCSH	5589	protein kinase C substrate 80K-H	K7ELL7;P14314	Glucosidase 2 subunit beta	>tr|K7ELL7|K7ELL7_HUMAN Glucosidase 2 subunit beta OS=Homo sapiens GN=PRKCSH PE=4 SV=1;>sp|P14314|GLU2B_HUMAN Glucosidase 2 subunit beta OS=Homo sapiens GN=PRKCSH PE=1 SV=2	60.192	0	0	0	1	2	1	0	0	5015000	0	5758400	16651000	91917000	0	0	1.67167e+06	7469800	30639000	2.15978	4.19601	5.09377	5.70674	535	535;528	11.4	11.4	11.4	0	0	2.1	0	2.1	2.1	9.3	0	0	6;6	6;6	6;6	6	6	6	0
ATAD3B	83858	ATPase family, AAA domain containing 3B	Q5T9A4	ATPase family AAA domain-containing protein 3B	>sp|Q5T9A4|ATD3B_HUMAN ATPase family AAA domain-containing protein 3B OS=Homo sapiens GN=ATAD3B PE=1 SV=1	72.572	0	0	1	1	1	3	45230000	0	0	95150000	0	0	51187000	16451000	48392000	1.50767e+07	3.17167e+07	3.86767e+07	1.07292	1.35915	5.64052	5.72668	648	648	28.5	7.4	4.8	9.3	0	0	16	3.7	2.6	14.4	9.6	10.8	18	3	2	18	3	2	5
JCHAIN	3512	joining chain of multimeric IgA and IgM	P01591;D6RD17;D6RHJ6	Immunoglobulin J chain	>sp|P01591|IGJ_HUMAN Immunoglobulin J chain OS=Homo sapiens GN=IGJ PE=1 SV=4;>tr|D6RD17|D6RD17_HUMAN Immunoglobulin J chain (Fragment) OS=Homo sapiens GN=IGJ PE=4 SV=1;>tr|D6RHJ6|D6RHJ6_HUMAN Immunoglobulin J chain (Fragment) OS=Homo sapiens GN=IGJ PE=4 SV	18.098	0	0	0	3	2	1	29082000	499480000	33779000	0	711440000	61435000	0	396410000	0	187447000	257625000	1.32137e+08	0.45879	-0.504452	7.15336	6.86339	159	159;158;157;70	37.1	37.1	37.1	13.8	27.7	17	0	37.1	23.3	0	36.5	0	6;5;4;2	6;5;4;2	6;5;4;2	6	6	6	2
ATAD3A	55210	ATPase family, AAA domain containing 3A	Q9NVI7	ATPase family AAA domain-containing protein 3A	>sp|Q9NVI7|ATD3A_HUMAN ATPase family AAA domain-containing protein 3A OS=Homo sapiens GN=ATAD3A PE=1 SV=2	71.368	0	0	1	1	3	3	253930000	0	0	1379900000	14812000	44096000	365340000	872930000	721950000	8.46433e+07	4.79603e+08	6.53407e+08	2.50237	2.94851	6.82738	6.96168	634	634	42.3	42.3	5.4	19.4	0	0	28.9	5.5	6	26.7	21.5	21.3	27	27	2	27	27	2	10
AIFM1	9131	apoptosis inducing factor mitochondria associated 1	O95831;E9PMA0	Apoptosis-inducing factor 1, mitochondrial	>sp|O95831|AIFM1_HUMAN Apoptosis-inducing factor 1, mitochondrial OS=Homo sapiens GN=AIFM1 PE=1 SV=1;>tr|E9PMA0|E9PMA0_HUMAN Apoptosis-inducing factor 1, mitochondrial OS=Homo sapiens GN=AIFM1 PE=4 SV=1	66.9	0	0	1	3	3	3	890420000	242120000	133900000	1688500000	197300000	456410000	199710000	934340000	436780000	4.22147e+08	7.80737e+08	523610000	0.887092	0.310748	7.06708	6.89358	613	613;274;261;237	47.8	47.8	47.8	37.7	21.2	24.5	29.5	18.8	26.9	13.5	11.6	17.6	24;12;11;10	24;12;11;10	24;12;11;10	24	24	24	17
PMPCA	23203	peptidase, mitochondrial processing alpha subunit	Q10713;B4DKL3	Mitochondrial-processing peptidase subunit alpha	>sp|Q10713|MPPA_HUMAN Mitochondrial-processing peptidase subunit alpha OS=Homo sapiens GN=PMPCA PE=1 SV=2;>tr|B4DKL3|B4DKL3_HUMAN Mitochondrial-processing peptidase subunit alpha OS=Homo sapiens GN=PMPCA PE=2 SV=1	58.252	0	0	1	3	1	0	52758000	15545000	2407100	43139000	0	0	0	0	0	2.357e+07	1.43797e+07	1	-0.712924	-24.4905	5.39244	-1.76531	525	525;394	12.4	12.4	12.4	10.5	3.2	1.9	3.2	0	0	2.1	0	3.2	4;2	4;2	4;2	4	4	4	3
GLRX5	51218	glutaredoxin 5	Q86SX6	Glutaredoxin-related protein 5, mitochondrial	>sp|Q86SX6|GLRX5_HUMAN Glutaredoxin-related protein 5, mitochondrial OS=Homo sapiens GN=GLRX5 PE=1 SV=2	16.628	0	0	1	1	1	0	0	13954000	0	0	24404000	0	0	0	0	4.65133e+06	8.13467e+06	1	0.806439	-22.1492	5.6895	-1.22084	157	157	21	21	21	0	8.9	0	0	12.1	0	0	0	0	2	2	2	2	2	2	0
CD5L	922	CD5 molecule like	O43866	CD5 antigen-like	>sp|O43866|CD5L_HUMAN CD5 antigen-like OS=Homo sapiens GN=CD5L PE=1 SV=1	38.087	0	0	0	3	2	1	63191000	262230000	5433800	50751000	323060000	0	0	183950000	0	1.10285e+08	1.24604e+08	6.13167e+07	0.176111	-0.846885	6.51475	6.2068	347	347	38.9	38.9	38.9	6.1	19.6	3.2	2	36	0	0	12.1	0	10	10	10	10	10	10	2
NUCB2	4925	nucleobindin 2	P80303;E9PKG6;J3KQU0;E9PLE9;E9PLR0	Nucleobindin-2	>sp|P80303|NUCB2_HUMAN Nucleobindin-2 OS=Homo sapiens GN=NUCB2 PE=1 SV=2;>tr|E9PKG6|E9PKG6_HUMAN Nefastin-1 OS=Homo sapiens GN=NUCB2 PE=4 SV=1;>tr|J3KQU0|J3KQU0_HUMAN Nefastin-1 OS=Homo sapiens GN=NUCB2 PE=4 SV=1;>tr|E9PLE9|E9PLE9_HUMAN Nefastin-1 (Fragmen	50.195	0	0	1	3	3	2	116930000	45643000	20665000	75810000	134180000	92798000	0	38614000	251380000	6.10793e+07	1.00929e+08	9.66647e+07	0.724589	0.662304	6.30336	6.28461	420	420;338;390;198;195;198;90;69;73	31.9	30	30	16.7	10	2.6	10.5	17.4	14.5	0	6.2	23.3	10;9;8;6;6;2;2;2;1	9;8;7;5;5;2;2;2;1	9;8;7;5;5;2;2;2;1	10	9	9	6
UQCRH	7388	ubiquinol-cytochrome c reductase hinge protein	P07919	Cytochrome b-c1 complex subunit 6, mitochondrial	>sp|P07919|QCR6_HUMAN Cytochrome b-c1 complex subunit 6, mitochondrial OS=Homo sapiens GN=UQCRH PE=1 SV=2	10.739	0	0	1	1	1	1	0	15681000	0	0	25283000	0	0	0	2973500	5227000	8.42767e+06	991167	0.68915	-2.39878	5.89474	4.96518	91	91	37.4	37.4	37.4	0	19.8	0	0	29.7	0	0	0	7.7	3	3	3	3	3	3	0
SCO2	9997	SCO2, cytochrome c oxidase assembly protein	O43819	Protein SCO2 homolog, mitochondrial	>sp|O43819|SCO2_HUMAN Protein SCO2 homolog, mitochondrial OS=Homo sapiens GN=SCO2 PE=1 SV=3	29.81	0	0	1	1	1	0	73075000	0	0	115380000	0	0	0	0	0	2.43583e+07	38460000	1	0.658943	-24.5379	6.11065	-1.47436	266	266	18.4	18.4	18.4	15.4	0	0	3	0	0	0	0	0	3	3	3	3	3	3	2
TF	7018	transferrin	P02787;J3KN47	Serotransferrin	>sp|P02787|TRFE_HUMAN Serotransferrin OS=Homo sapiens GN=TF PE=1 SV=3;>tr|J3KN47|J3KN47_HUMAN Serotransferrin OS=Homo sapiens GN=TF PE=4 SV=1	77.063	0	0	0	3	3	3	8284600000	5776900000	279800000	14778000000	5380300000	1606200000	301760000	7571600000	1115000000	4.78043e+09	7.25483e+09	2996120000	0.601801	-0.674046	7.97378	7.58971	698	698;571;134;120;143;115;76;704;685;102;622	80.7	80.7	80.7	59.2	70.9	29.2	56.7	71.8	46.8	8.9	46.3	24.5	62;51;10;7;6;6;5;2;2;2;1	62;51;10;7;6;6;5;2;2;2;1	62;51;10;7;6;6;5;2;2;2;1	62	62	62	41
SDF2L1	23753	stromal cell derived factor 2 like 1	Q9HCN8	Stromal cell-derived factor 2-like protein 1	>sp|Q9HCN8|SDF2L_HUMAN Stromal cell-derived factor 2-like protein 1 OS=Homo sapiens GN=SDF2L1 PE=1 SV=2	23.598	0	0	0	3	3	2	293300000	156450000	34414000	438910000	153900000	116670000	0	339720000	50529000	161388000	2.36493e+08	130083000	0.551266	-0.311101	7.00094	6.74135	221	221	33.5	33.5	33.5	26.7	21.7	17.2	20.8	18.1	21.7	0	9	12.7	6	6	6	6	6	6	4
SLC25A1	6576	solute carrier family 25 member 1	P53007;B4DP62	Tricarboxylate transport protein, mitochondrial	>sp|P53007|TXTP_HUMAN Tricarboxylate transport protein, mitochondrial OS=Homo sapiens GN=SLC25A1 PE=1 SV=2;>tr|B4DP62|B4DP62_HUMAN Solute carrier family 25 (Mitochondrial carrier; citrate transporter), member 1, isoform CRA_b OS=Homo sapiens GN=SLC25A1 PE=	34.012	0	0	1	1	3	3	33562000	0	0	109070000	2941000	31716000	57269000	388460000	75558000	1.11873e+07	47909000	1.73762e+08	2.09843	3.95718	6.14878	6.70832	311	311;208	20.9	20.9	20.9	10.3	0	0	7.4	3.5	10.9	9.6	13.2	6.1	7;4	7;4	7;4	7	7	7	3
SDF2	6388	stromal cell derived factor 2	Q99470;K7ELI9	Stromal cell-derived factor 2	>sp|Q99470|SDF2_HUMAN Stromal cell-derived factor 2 OS=Homo sapiens GN=SDF2 PE=1 SV=2;>tr|K7ELI9|K7ELI9_HUMAN Stromal cell-derived factor 2 (Fragment) OS=Homo sapiens GN=SDF2 PE=4 SV=1	23.026	0	0	0	2	3	2	207780000	251230000	0	616450000	243920000	48846000	0	89161000	128620000	1.53003e+08	303072000	7.25937e+07	0.986097	-1.07565	7.11933	6.49868	211	211;104	32.2	32.2	32.2	13.7	28.4	0	13.7	28.4	7.1	0	6.6	10.4	5;3	5;3	5;3	5	5	5	2
HK1	3098	hexokinase 1	P19367;E7ENR4	Hexokinase-1	>sp|P19367|HXK1_HUMAN Hexokinase-1 OS=Homo sapiens GN=HK1 PE=1 SV=3;>tr|E7ENR4|E7ENR4_HUMAN Hexokinase-1 OS=Homo sapiens GN=HK1 PE=4 SV=1	102.48	0	0	1	2	2	1	18066000	0	807100	19810000	0	2449300	3521100	0	0	6.29103e+06	7.41977e+06	1173700	0.238077	-2.42223	4.85975	4.05892	917	917;952	6.4	6.4	6.4	4.8	0	1.4	3.8	0	2.2	2.2	0	0	4;3	4;3	4;3	4	4	4	3
RCN1	5954	reticulocalbin 1	Q15293;B7Z1M1	Reticulocalbin-1	>sp|Q15293|RCN1_HUMAN Reticulocalbin-1 OS=Homo sapiens GN=RCN1 PE=1 SV=1;>tr|B7Z1M1|B7Z1M1_HUMAN Reticulocalbin-1 OS=Homo sapiens GN=RCN1 PE=2 SV=1	38.89	0	0	0	3	3	3	1718300000	365240000	408680000	1997500000	434620000	477780000	105950000	909410000	471290000	830740000	9.69967e+08	495550000	0.223538	-0.745366	7.39692	7.10525	331	331;280;149;147;58	48.3	48.3	48.3	44.4	33.2	30.8	40.8	35.3	36	14.5	34.7	26.6	20;18;8;6;2	20;18;8;6;2	20;18;8;6;2	20	20	20	15
MIA3	375056	MIA family member 3, ER export factor	G8JLC6;Q5JRA6;H7BY50	Melanoma inhibitory activity protein 3	>tr|G8JLC6|G8JLC6_HUMAN Melanoma inhibitory activity protein 3 OS=Homo sapiens GN=MIA3 PE=4 SV=1;>sp|Q5JRA6|MIA3_HUMAN Melanoma inhibitory activity protein 3 OS=Homo sapiens GN=MIA3 PE=1 SV=1;>tr|H7BY50|H7BY50_HUMAN Melanoma inhibitory activity protein 3 (	213.64	0	0	0	1	1	0	8060000	0	0	8360200	0	0	0	0	0	2.68667e+06	2.78673e+06	1	0.0527576	-21.3574	4.11541	-2.32968	1907	1907;1907;1016	2.7	2.7	2.7	1.5	0	0	1.2	0	0	0	0	0	3;3;2	3;3;2	3;3;2	3	3	3	2
GSN	2934	gelsolin	P06396;F5H1A8;CON__Q3SX14;Q5T0H8;Q5T0H9;Q5T0H7	Gelsolin	>sp|P06396|GELS_HUMAN Gelsolin OS=Homo sapiens GN=GSN PE=1 SV=1;>tr|F5H1A8|F5H1A8_HUMAN Gelsolin OS=Homo sapiens GN=GSN PE=4 SV=1;>Q3SX14 TREMBL:Q3SX14 (Bos taurus) Similar to Gelsolin;>tr|Q5T0H8|Q5T0H8_HUMAN Gelsolin OS=Homo sapiens GN=GSN PE=2 SV=1;>tr|Q	85.696	0	0	0	3	3	1	20200000	237260000	4373300	64366000	185440000	20902000	0	46251000	0	8.72778e+07	90236000	15417000	0.0480889	-2.50109	6.02242	5.25504	782	782;739;781;207;485;188;722;716;657;553;514;260;228	17.6	17.6	17.6	3.5	16.2	2	5.4	13	2.8	0	2.9	0	12;12;9;9;8;7;1;1;1;1;1;1;1	12;12;9;9;8;7;1;1;1;1;1;1;1	12;12;9;9;8;7;1;1;1;1;1;1;1	12	12	12	3
ALB	213	albumin	CON__P02768-1;P02768;B7WNR0;D6RHD5;H0YA55;C9JKR2	Serum albumin	>P02768-1 SWISS-PROT:P02768-1 Tax_Id=9606 Gene_Symbol=ALB Isoform 1 of Serum albumin precursor;>sp|P02768|ALBU_HUMAN Serum albumin OS=Homo sapiens GN=ALB PE=1 SV=2;>tr|B7WNR0|B7WNR0_HUMAN Serum albumin OS=Homo sapiens GN=ALB PE=4 SV=1;>tr|D6RHD5|D6RHD5_HUM	69.366	0	0	0	3	3	2	5035000000	4340700000	316400000	4451400000	4330100000	939860000	0	6044900000	509150000	3230700000	3.24045e+09	2.18468e+09	0.00434887	-0.564423	7.66946	7.49824	609	609;609;494;459;454;417;197	81.9	81.9	76.8	69.1	73.2	41.9	56	72.9	42	0	48.3	16.4	54;54;43;40;40;34;16	54;54;43;40;40;34;16	49;49;38;35;35;30;15	54	54	49	36
USP44	84101	ubiquitin specific peptidase 44	Q9H0E7;F8VRI7	Ubiquitin carboxyl-terminal hydrolase 44	>sp|Q9H0E7|UBP44_HUMAN Ubiquitin carboxyl-terminal hydrolase 44 OS=Homo sapiens GN=USP44 PE=1 SV=2;>tr|F8VRI7|F8VRI7_HUMAN Ubiquitin carboxyl-terminal hydrolase 44 OS=Homo sapiens GN=USP44 PE=4 SV=1	81.184	0	0	0	0	0	3	0	0	0	0	0	0	7003200	307300000	787150000	1	1	3.67151e+08	0	28.4518	-1.90947	6.65537	712	712;496	1.4	1.4	1.4	0	0	0	0	0	0	1.4	1.4	1.4	3;3	3;3	3;3	3	3	3	0
DDRGK1	65992	DDRGK domain containing 1	Q96HY6	DDRGK domain-containing protein 1	>sp|Q96HY6|DDRGK_HUMAN DDRGK domain-containing protein 1 OS=Homo sapiens GN=DDRGK1 PE=1 SV=2	35.61	0	0	0	1	1	1	9776300	0	0	9650800	0	0	0	0	28984000	3.25877e+06	3.21693e+06	9.66133e+06	-0.01864	1.5679	4.95587	5.43347	314	314	20.4	20.4	20.4	16.2	0	0	5.4	0	0	0	0	4.1	3	3	3	3	3	3	2
CALM2	805	calmodulin 2	H0Y7A7;E7ETZ0;P62158;E7EMB3;Q96HY3;G3V479;F8WBR5	Calmodulin	>tr|H0Y7A7|H0Y7A7_HUMAN Calmodulin (Fragment) OS=Homo sapiens GN=CALM2 PE=4 SV=1;>tr|E7ETZ0|E7ETZ0_HUMAN Calmodulin OS=Homo sapiens GN=CALM1 PE=4 SV=1;>sp|P62158|CALM_HUMAN Calmodulin OS=Homo sapiens GN=CALM1 PE=1 SV=2;>tr|E7EMB3|E7EMB3_HUMAN Calmodulin OS	20.762	0	0	0	1	2	2	0	206900000	0	0	87448000	312510000	0	71598000	479260000	6.89667e+07	1.33319e+08	1.83619e+08	0.950915	1.41275	6.80762	6.94665	187	187;150;149;196;113;83;65;98;76	56.1	56.1	56.1	0	36.4	0	0	24.6	47.6	0	16	47.6	6;6;6;4;3;3;3;2;1	6;6;6;4;3;3;3;2;1	6;6;6;4;3;3;3;2;1	6	6	6	0
RCN2	5955	reticulocalbin 2	F8WCY5;Q14257;A8MXP8	Reticulocalbin-2	>tr|F8WCY5|F8WCY5_HUMAN Reticulocalbin-2 OS=Homo sapiens GN=RCN2 PE=4 SV=1;>sp|Q14257|RCN2_HUMAN Reticulocalbin-2 OS=Homo sapiens GN=RCN2 PE=1 SV=1;>tr|A8MXP8|A8MXP8_HUMAN Reticulocalbin-2 OS=Homo sapiens GN=RCN2 PE=4 SV=1	39.139	0	0	1	1	1	0	115260000	0	0	97321000	0	0	0	0	0	38420000	3.24403e+07	1	-0.244069	-25.1954	5.91848	-1.59261	335	335;317;216;155	24.2	24.2	24.2	20.6	0	0	15.8	0	0	0	0	0	6;6;4;2	6;6;4;2	6;6;4;2	6	6	6	5
ATPIF1	93974	ATPase inhibitory factor 1	Q9UII2	ATPase inhibitor, mitochondrial	>sp|Q9UII2|ATIF1_HUMAN ATPase inhibitor, mitochondrial OS=Homo sapiens GN=ATPIF1 PE=1 SV=1	12.249	0	0	1	1	1	0	0	34663000	0	0	27945000	0	0	0	0	1.15543e+07	9315000	1	-0.310806	-23.4619	5.88108	-1.0881	106	106	17	17	17	0	17	0	0	7.5	0	0	0	0	2	2	2	2	2	2	0
NDUFA8	4702	NADH:ubiquinone oxidoreductase subunit A8	P51970;F5H7V7	NADH dehydrogenase [ubiquinone] 1 alpha subcomplex subunit 8	>sp|P51970|NDUA8_HUMAN NADH dehydrogenase [ubiquinone] 1 alpha subcomplex subunit 8 OS=Homo sapiens GN=NDUFA8 PE=1 SV=3;>tr|F5H7V7|F5H7V7_HUMAN NADH dehydrogenase [ubiquinone] 1 alpha subcomplex subunit 8 OS=Homo sapiens GN=NDUFA8 PE=4 SV=1	20.105	0	0	1	1	2	1	171060000	0	0	244310000	0	14612000	0	0	49409000	57020000	8.63073e+07	1.64697e+07	0.598015	-1.79166	6.63274	5.91338	172	172;128	73.3	73.3	73.3	60.5	0	0	35.5	0	10.5	0	0	14.5	9;7	9;7	9;7	9	9	9	6
SDF4	51150	stromal cell derived factor 4	Q9BRK5;H0Y3T6;G3V1E2	45 kDa calcium-binding protein	>sp|Q9BRK5|CAB45_HUMAN 45 kDa calcium-binding protein OS=Homo sapiens GN=SDF4 PE=1 SV=1;>tr|H0Y3T6|H0Y3T6_HUMAN 45 kDa calcium-binding protein (Fragment) OS=Homo sapiens GN=SDF4 PE=4 SV=1;>tr|G3V1E2|G3V1E2_HUMAN 45 kDa calcium-binding protein OS=Homo sapie	41.806	0	0	0	1	1	0	177480000	0	0	118880000	0	0	0	0	0	59160000	3.96267e+07	1	-0.57815	-25.8181	5.97675	-1.62124	362	362;243;254	34.3	34.3	34.3	30.9	0	0	14.6	0	0	0	0	0	7;5;4	7;5;4	7;5;4	7	7	7	6
FDX1	2230	ferredoxin 1	P10109	Adrenodoxin, mitochondrial	>sp|P10109|ADX_HUMAN Adrenodoxin, mitochondrial OS=Homo sapiens GN=FDX1 PE=1 SV=1	19.393	0	0	1	2	1	0	11725000	0	9066400	0	0	6445500	0	0	0	6.93047e+06	2148500	1	-1.68962	-22.7245	5.04449	-1.28764	184	184	16.3	16.3	16.3	4.9	0	4.9	0	0	11.4	0	0	0	2	2	2	2	2	2	1
HIST2H2AA3	8337	histone cluster 2 H2A family member a3	Q6FI13;Q16777;P16104;Q96QV6;P04908;P0C0S8;P20671;Q7L7L0;Q93077;Q9BTM1;Q96KK5;Q99878;Q8IUE6;P0C0S5;Q71UI9;C9J0D1;H0YFX9	Histone H2A type 2-A;Histone H2A type 2-C;Histone H2A.x;Histone H2A type 1-A;Histone H2A type 1-B/E;Histone H2A type 1;Histone H2A type 1-D;Histone H2A type 3;Histone H2A type 1-C;Histone H2A.J;Histone H2A type 1-H;Histone H2A type 1-J;Histone H2A type 2-B;Histone H2A.Z;Histone H2A.V;Histone H2A	>sp|Q6FI13|H2A2A_HUMAN Histone H2A type 2-A OS=Homo sapiens GN=HIST2H2AA3 PE=1 SV=3;>sp|Q16777|H2A2C_HUMAN Histone H2A type 2-C OS=Homo sapiens GN=HIST2H2AC PE=1 SV=4;>sp|P16104|H2AX_HUMAN Histone H2A.x OS=Homo sapiens GN=H2AFX PE=1 SV=2;>sp|Q96QV6|H2A1A_H	14.095	0	0	0	2	3	1	463800000	3001400	0	172350000	26273000	219090000	0	0	212230000	1.556e+08	1.39238e+08	7.07433e+07	-0.160297	-1.13718	6.99469	6.70062	130	130;129;143;131;130;130;130;130;130;129;128;128;130;128;128;122;92;76;66	49.2	49.2	49.2	49.2	14.6	0	43.8	14.6	26.9	0	0	21.5	4;4;3;3;3;3;3;3;3;3;3;3;2;2;2;2;2;1;1	4;4;3;3;3;3;3;3;3;3;3;3;2;2;2;2;2;1;1	4;4;3;3;3;3;3;3;3;3;3;3;2;2;2;2;2;1;1	4	4	4	4
TOMM22	56993	translocase of outer mitochondrial membrane 22	Q9NS69	Mitochondrial import receptor subunit TOM22 homolog	>sp|Q9NS69|TOM22_HUMAN Mitochondrial import receptor subunit TOM22 homolog OS=Homo sapiens GN=TOMM22 PE=1 SV=3	15.521	0	0	1	1	1	1	52454000	0	0	7335000	0	0	0	0	31735000	1.74847e+07	2445000	1.05783e+07	-2.83818	-0.724978	5.19736	5.8335	142	142	57.7	57.7	57.7	57.7	0	0	7.7	0	0	0	0	40.1	3	3	3	3	3	3	3
COA7	65260	cytochrome c oxidase assembly factor 7 (putative)	Q96BR5	Sel1 repeat-containing protein 1	>sp|Q96BR5|SELR1_HUMAN Sel1 repeat-containing protein 1 OS=Homo sapiens GN=SELRC1 PE=1 SV=2	25.709	0	0	1	2	0	0	16524000	0	9495500	0	0	0	0	0	0	8.67317e+06	1	1	-23.0481	-23.0481	-1.41009	-1.41009	231	231	13	13	13	13	0	13	0	0	0	0	0	0	2	2	2	2	2	2	2
OAT	4942	ornithine aminotransferase	P04181	Ornithine aminotransferase, mitochondrial;Ornithine aminotransferase, hepatic form;Ornithine aminotransferase, renal form	>sp|P04181|OAT_HUMAN Ornithine aminotransferase, mitochondrial OS=Homo sapiens GN=OAT PE=1 SV=1	48.534	0	0	1	1	0	0	16850000	0	0	0	0	0	0	0	0	5.61667e+06	1	1	-22.4213	-22.4213	-1.68605	-1.68605	439	439	7.3	7.3	7.3	7.3	0	0	0	0	0	0	0	0	2	2	2	2	2	2	2
IRS4	8471	insulin receptor substrate 4	O14654	Insulin receptor substrate 4	>sp|O14654|IRS4_HUMAN Insulin receptor substrate 4 OS=Homo sapiens GN=IRS4 PE=1 SV=1	133.77	0	0	0	1	0	0	34570000	0	0	0	0	0	0	0	0	1.15233e+07	1	1	-23.4581	-23.4581	-2.12636	-2.12636	1257	1257	6	6	6	6	0	0	0	0	0	0	0	0	3	3	3	3	3	3	3
BCAP31	10134	B-cell receptor-associated protein 31	P51572;C9J0M4;C9JQ75;C9JSP1;C9JMD7	B-cell receptor-associated protein 31	>sp|P51572|BAP31_HUMAN B-cell receptor-associated protein 31 OS=Homo sapiens GN=BCAP31 PE=1 SV=3;>tr|C9J0M4|C9J0M4_HUMAN B-cell receptor-associated protein 31 (Fragment) OS=Homo sapiens GN=BCAP31 PE=4 SV=1;>tr|C9JQ75|C9JQ75_HUMAN B-cell receptor-associated	27.991	0	0	0	1	0	0	36414000	0	0	0	0	0	0	0	0	12138000	1	1	-23.533	-23.533	-1.44702	-1.44702	246	246;188;187;182;178	7.7	7.7	7.7	7.7	0	0	0	0	0	0	0	0	2;1;1;1;1	2;1;1;1;1	2;1;1;1;1	2	2	2	2
[truncated: 27 more columns]

## Sheet: Final list
Gene Symbol (HGNC)	Entrez Gene ID	Description	Majority protein IDs	Protein names	Fasta headers	Mol, weight [kDa]	Large subunit of mitoribosome	Small subunit of mitoribosome	MitoProteins	Putative degradosome-associated protein (enrichment log2>1.5 in PNPase and hSuv3 pull-down)	Number of identifications mtTAP	Number of identifications PNPase	Number of identifications hSuv3	Intensity mtTAP rep01	Intensity mtTAP rep02	Intensity mtTAP rep03	Intensity PNPase rep01	Intensity PNPase rep02	Intensity PNPase rep03	Intensity hSuv3 rep01	Intensity hSuv3 rep02	Intensity hSuv3 rep03	Mean intensity mtTAP	Mean intensity PNPase	Mean intensity hSuv3	Enrichment in PNPase pull-down (PNPase mean intensity/mtTAP mean intensity, log2)	Enrichment in hSuv3 pull-down (hSuv3 mean intensity/mtTAP mean intensity, log2)	Abundance in PNPase pull-down (PNPase mean intensity/MW, log10)	Abundance in hSuv3 pull-down (hSuv3 mean intensity/MW, log10)	Sequence length	Sequence lengths	Sequence coverage [%] (sum)	Unique + razor sequence coverage [%] (sum)	Unique sequence coverage [%] (sum)	Sequence coverage mtTAP rep01 [%]	Sequence coverage mtTAP rep02 [%]	Sequence coverage mtTAP rep03 [%]	Sequence coverage PNPase rep01 [%]	Sequence coverage PNPase rep02 [%]	Sequence coverage PNPase rep03 [%]	Sequence coverage hSuv3 rep01 [%]	Sequence coverage hSuv3 rep02 [%]	Sequence coverage hSuv3 rep03 [%]	Peptide counts (all)	Peptide counts (razor+unique)	Peptide counts (unique)	Peptides	Razor + unique peptides	Unique peptides
PNPT1	87178	polyribonucleotide nucleotidyltransferase 1	Q8TCS8;H7BZ02	Polyribonucleotide nucleotidyltransferase 1, mitochondrial	>sp|Q8TCS8|PNPT1_HUMAN Polyribonucleotide nucleotidyltransferase 1, mitochondrial OS=Homo sapiens GN=PNPT1 PE=1 SV=2;>tr|H7BZ02|H7BZ02_HUMAN Polyribonucleotide nucleotidyltransferase 1, mitochondrial OS=Homo sapiens GN=PNPT1 PE=4 SV=1	85.95	0	0	1	Degradosome component	1	3	3	0	0	1202200	70302000000	24466000000	44250000000	3336900000	23341000000	24190000000	400733	4.63393e+10	1.6956e+10	16.8192	15.3688	8.7317	8.29508	783	783;537;139;179;71	82.9	82.9	82.9	0	0	1.4	77.3	81.7	76.6	39.7	55.3	65	89;53;19;12;1	89;53;19;12;1	89;53;19;12;1	89	89	89
SUPV3L1	6832	Suv3 like RNA helicase	Q8IYB8	ATP-dependent RNA helicase SUPV3L1, mitochondrial	>sp|Q8IYB8|SUV3_HUMAN ATP-dependent RNA helicase SUPV3L1, mitochondrial OS=Homo sapiens GN=SUPV3L1 PE=1 SV=1	87.99	0	0	1	Degradosome component	2	3	3	8478200	15343000	0	1332300000	60136000	668410000	68905000000	191620000000	121160000000	7940400	6.86949e+08	1.27228e+11	6.43485	13.9678	6.89249	9.16015	786	786;263	73.5	73.5	73.5	1.7	1.7	0	19.6	9.5	26.2	62	70.9	71.1	78;13	78;13	78;13	78	78	78
GRSF1	2926	G-rich RNA sequence binding factor 1	Q12849;H0YAK1;H0Y8R1;F5H5I6	G-rich sequence factor 1	>sp|Q12849|GRSF1_HUMAN G-rich sequence factor 1 OS=Homo sapiens GN=GRSF1 PE=1 SV=3;>tr|H0YAK1|H0YAK1_HUMAN G-rich sequence factor 1 (Fragment) OS=Homo sapiens GN=GRSF1 PE=4 SV=1;>tr|H0Y8R1|H0Y8R1_HUMAN G-rich sequence factor 1 (Fragment) OS=Homo sapiens GN	53.126	0	0	1	1	1	3	3	63609000	0	0	352910000	7890500	42594000	20696000	17147000	417570000	21203000	1.34465e+08	1.51804e+08	2.66489	2.83987	6.4033	6.45598	480	480;453;417;362;114	29.4	29.4	29.4	15.6	2.3	0	17.7	2.3	14.6	2.3	4.6	21.2	8;8;8;8;1	8;8;8;8;1	8;8;8;8;1	8	8	8
LRPPRC	10128	leucine rich pentatricopeptide repeat containing	P42704	Leucine-rich PPR motif-containing protein, mitochondrial	>sp|P42704|LPPRC_HUMAN Leucine-rich PPR motif-containing protein, mitochondrial OS=Homo sapiens GN=LRPPRC PE=1 SV=3	157.9	0	0	1	1	3	3	3	651030000	174220000	319970000	2979700000	273020000	3551500000	18539000	2307000000	2052100000	381740000	2.26807e+09	1459213000	2.57081	1.93453	7.15727	6.96574	1394	1394;504;359;77	66.2	66.2	66.2	27.9	13.2	22.7	40	17.1	57.9	2.1	30	24.9	87;25;22;4	87;25;22;4	86;25;22;4	87	87	86
MRPS35	60488	mitochondrial ribosomal protein S35	P82673;H0YG82	28S ribosomal protein S35, mitochondrial	>sp|P82673|RT35_HUMAN 28S ribosomal protein S35, mitochondrial OS=Homo sapiens GN=MRPS35 PE=1 SV=1;>tr|H0YG82|H0YG82_HUMAN 28S ribosomal protein S35, mitochondrial (Fragment) OS=Homo sapiens GN=MRPS35 PE=4 SV=1	36.844	0	1	1	1	1	3	3	28753000	0	0	141060000	10107000	22996000	17409000	94482000	234650000	9.58433e+06	5.80543e+07	1.15514e+08	2.59865	3.59124	6.19747	6.49627	323	323;162	11.5	11.5	11.5	8.4	0	0	11.5	11.5	8.4	8.4	11.5	11.5	2;1	2;1	2;1	2	2	2
ATAD3A	55210	ATPase family, AAA domain containing 3A	Q9NVI7	ATPase family AAA domain-containing protein 3A	>sp|Q9NVI7|ATD3A_HUMAN ATPase family AAA domain-containing protein 3A OS=Homo sapiens GN=ATAD3A PE=1 SV=2	71.368	0	0	1	1	1	3	3	253930000	0	0	1379900000	14812000	44096000	365340000	872930000	721950000	8.46433e+07	4.79603e+08	6.53407e+08	2.50237	2.94851	6.82738	6.96168	634	634	42.3	42.3	5.4	19.4	0	0	28.9	5.5	6	26.7	21.5	21.3	27	27	2	27	27	2
SLC25A1	6576	solute carrier family 25 member 1	P53007;B4DP62	Tricarboxylate transport protein, mitochondrial	>sp|P53007|TXTP_HUMAN Tricarboxylate transport protein, mitochondrial OS=Homo sapiens GN=SLC25A1 PE=1 SV=2;>tr|B4DP62|B4DP62_HUMAN Solute carrier family 25 (Mitochondrial carrier; citrate transporter), member 1, isoform CRA_b OS=Homo sapiens GN=SLC25A1 PE=	34.012	0	0	1	1	1	3	3	33562000	0	0	109070000	2941000	31716000	57269000	388460000	75558000	1.11873e+07	47909000	1.73762e+08	2.09843	3.95718	6.14878	6.70832	311	311;208	20.9	20.9	20.9	10.3	0	0	7.4	3.5	10.9	9.6	13.2	6.1	7;4	7;4	7;4	7	7	7
MRPL12	6182	mitochondrial ribosomal protein L12	P52815	39S ribosomal protein L12, mitochondrial	>sp|P52815|RM12_HUMAN 39S ribosomal protein L12, mitochondrial OS=Homo sapiens GN=MRPL12 PE=1 SV=2	21.348	1	0	1	1	3	3	3	96547000	58740000	49119000	393360000	91056000	164100000	34543000	841400000	857450000	6.81353e+07	216172000	5.77798e+08	1.6657	3.08409	7.00544	7.43242	198	198	53.5	53.5	6.6	40.9	18.7	17.2	35.9	28.8	34.3	22.7	53.5	40.4	9	9	1	9	9	1
C1QBP	708	complement C1q binding protein	Q07021;I3L3B0;I3L3Q7	Complement component 1 Q subcomponent-binding protein, mitochondrial	>sp|Q07021|C1QBP_HUMAN Complement component 1 Q subcomponent-binding protein, mitochondrial OS=Homo sapiens GN=C1QBP PE=1 SV=1;>tr|I3L3B0|I3L3B0_HUMAN Complement component 1 Q subcomponent-binding protein, mitochondrial OS=Homo sapiens GN=C1QBP PE=4 SV=1;>	31.362	0	0	1	1	3	3	3	63054000	579130000	17306000	207940000	1863300000	336870000	5998000000	60293000000	30158000000	219830000	8.02703e+08	3.21497e+10	1.86848	7.19227	7.40815	9.01077	282	282;178;177	64.5	64.5	64.5	34	34.4	9.6	12.1	55	23.8	52.1	64.5	63.1	15;12;12	15;12;12	15;12;12	15	15	15
TRAP1	10131	TNF receptor associated protein 1	Q12931;F5H897;I3L0K7	Heat shock protein 75 kDa, mitochondrial	>sp|Q12931|TRAP1_HUMAN Heat shock protein 75 kDa, mitochondrial OS=Homo sapiens GN=TRAP1 PE=1 SV=3;>tr|F5H897|F5H897_HUMAN Heat shock protein 75 kDa, mitochondrial OS=Homo sapiens GN=TRAP1 PE=3 SV=1;>tr|I3L0K7|I3L0K7_HUMAN Heat shock protein 75 kDa, mitoch	80.109	0	0	1	0	3	3	3	673580000	30890000	28894000	1816900000	48652000	408450000	111910000	149830000	722170000	2.44455e+08	7.58001e+08	327970000	1.63263	0.423997	6.97599	6.61215	704	704;651;495;215;59;108	42.9	42.9	42.9	26.7	4.1	11.6	18.5	8.4	35.4	12.5	7.4	9.4	24;24;17;7;2;1	24;24;17;7;2;1	24;24;17;7;2;1	24	24	24
ATP5B	506	ATP synthase, H+ transporting, mitochondrial F1 complex, beta polypeptide	P06576;F8VPV9;H0YH81	ATP synthase subunit beta, mitochondrial;ATP synthase subunit beta	>sp|P06576|ATPB_HUMAN ATP synthase subunit beta, mitochondrial OS=Homo sapiens GN=ATP5B PE=1 SV=3;>tr|F8VPV9|F8VPV9_HUMAN ATP synthase subunit beta OS=Homo sapiens GN=ATP5B PE=3 SV=1;>tr|H0YH81|H0YH81_HUMAN ATP synthase subunit beta (Fragment) OS=Homo sapi	56.559	0	0	1	0	3	3	3	619440000	834820000	440820000	1920600000	825590000	1592700000	958890000	2068400000	1062900000	6.31693e+08	1.4463e+09	1.3634e+09	1.19507	1.10991	7.40776	7.38212	529	529;518;362;284;259;218;133	65.6	65.6	65.6	35.3	38.2	31.9	40.1	48	46.7	40.8	30.6	29.9	23;21;17;11;7;5;4	23;21;17;11;7;5;4	23;21;17;11;7;5;4	23	23	23
HSPD1	3329	heat shock protein family D (Hsp60) member 1	P10809	60 kDa heat shock protein, mitochondrial	>sp|P10809|CH60_HUMAN 60 kDa heat shock protein, mitochondrial OS=Homo sapiens GN=HSPD1 PE=1 SV=2	61.054	0	0	1	0	3	3	3	4579000000	435490000	320300000	8902900000	327100000	1865400000	380790000	431620000	3643700000	1.77826e+09	3.69847e+09	1485370000	1.05646	-0.259647	7.78231	7.38612	573	573;234;221;158;175;94;83;58	78.5	78.5	78.5	72.8	24.8	35.1	56.2	23.2	46.4	32.3	12.2	45	43;15;15;8;6;4;3;1	43;15;15;8;6;4;3;1	43;15;15;8;6;4;3;1	43	43	43
TUFM	7284	Tu translation elongation factor, mitochondrial	P49411	Elongation factor Tu, mitochondrial	>sp|P49411|EFTU_HUMAN Elongation factor Tu, mitochondrial OS=Homo sapiens GN=TUFM PE=1 SV=2	49.541	0	0	1	0	2	3	3	3546500000	63875000	0	8767000000	47975000	20502000	774840000	515390000	200960000	1.20346e+09	2945159000	4.97063e+08	1.29116	-1.27568	7.77414	7.00145	452	452;101	69.9	69.9	69.9	52	13.5	0	61.5	13.7	6.2	39.2	23.5	14.2	27;2	27;2	27;2	27	27	27
SSBP1	6742	single stranded DNA binding protein 1	Q04837;E7EUY5;C9K0U8	Single-stranded DNA-binding protein, mitochondrial	>sp|Q04837|SSBP_HUMAN Single-stranded DNA-binding protein, mitochondrial OS=Homo sapiens GN=SSBP1 PE=1 SV=1;>tr|E7EUY5|E7EUY5_HUMAN Single-stranded DNA-binding protein (Fragment) OS=Homo sapiens GN=SSBP1 PE=3 SV=1;>tr|C9K0U8|C9K0U8_HUMAN Single-stranded DN	17.259	0	0	1	0	3	3	3	638610000	190990000	80195000	582300000	177010000	453110000	205040000	73911000	192680000	303265000	404140000	1.5721e+08	0.414276	-0.947883	7.36952	6.95947	148	148;135;121	58.8	58.8	58.8	46.6	34.5	20.9	37.2	46.6	49.3	29.1	20.3	18.9	8;7;6	8;7;6	8;7;6	8	8	8
SLC25A5	292	solute carrier family 25 member 5	P05141	ADP/ATP translocase 2	>sp|P05141|ADT2_HUMAN ADP/ATP translocase 2 OS=Homo sapiens GN=SLC25A5 PE=1 SV=7	32.852	0	0	1	0	2	3	3	1568900000	28855000	0	2529400000	24073000	195500000	731420000	1094000000	1203600000	532585000	9.16324e+08	1.00967e+09	0.782847	0.922805	7.44549	7.48762	298	298;315	49.7	49.7	21.8	26.8	7.4	0	32.6	7.4	25.8	27.9	28.5	15.8	18;3	18;3	7;0	18	18	7
HSPA9	3313	heat shock protein family A (Hsp70) member 9	P38646	Stress-70 protein, mitochondrial	>sp|P38646|GRP75_HUMAN Stress-70 protein, mitochondrial OS=Homo sapiens GN=HSPA9 PE=1 SV=2	73.68	0	0	1	0	3	3	3	6756200000	8989100000	2679400000	3450000000	2696400000	9731500000	418410000	9922800000	4880400000	6.14157e+09	5.29263e+09	5073870000	-0.214621	-0.27552	7.85632	7.83799	679	679;95;102;163;62	73.6	73.6	73.6	53.3	54.5	50.5	43.2	48.9	58	23.6	43	42.7	60;13;9;8;8	60;13;9;8;8	60;13;9;8;8	60	60	60
AIFM1	9131	apoptosis inducing factor mitochondria associated 1	O95831;E9PMA0	Apoptosis-inducing factor 1, mitochondrial	>sp|O95831|AIFM1_HUMAN Apoptosis-inducing factor 1, mitochondrial OS=Homo sapiens GN=AIFM1 PE=1 SV=1;>tr|E9PMA0|E9PMA0_HUMAN Apoptosis-inducing factor 1, mitochondrial OS=Homo sapiens GN=AIFM1 PE=4 SV=1	66.9	0	0	1	0	3	3	3	890420000	242120000	133900000	1688500000	197300000	456410000	199710000	934340000	436780000	4.22147e+08	7.80737e+08	523610000	0.887092	0.310748	7.06708	6.89358	613	613;274;261;237	47.8	47.8	47.8	37.7	21.2	24.5	29.5	18.8	26.9	13.5	11.6	17.6	24;12;11;10	24;12;11;10	24;12;11;10	24	24	24
SLC25A3	5250	solute carrier family 25 member 3	F8VVM2;Q00325;F8VWQ0	Phosphate carrier protein, mitochondrial	>tr|F8VVM2|F8VVM2_HUMAN Phosphate carrier protein, mitochondrial OS=Homo sapiens GN=SLC25A3 PE=3 SV=1;>sp|Q00325|MPCP_HUMAN Phosphate carrier protein, mitochondrial OS=Homo sapiens GN=SLC25A3 PE=1 SV=2;>tr|F8VWQ0|F8VWQ0_HUMAN Phosphate carrier protein, mit	36.161	0	0	1	Putative hSuv3-associated protein	2	3	3	127750000	6151500	0	318910000	13144000	14662000	317510000	938760000	97982000	4.46338e+07	115572000	4.51417e+08	1.37258	3.33825	6.50461	7.09634	324	324;362;156;154;153	19.4	19.4	19.4	6.2	3.7	0	8.3	3.7	3.7	16.4	17.3	3.7	6;5;3;2;2	6;5;3;2;2	6;5;3;2;2	6	6	6
[truncated: 28 more columns]

## Sheet: Mitochondrial proteins
Entrez Gene ID	Gene Symbol (HGNC)	MitoCarta 2.0 (PMID: 26450961)	MitoCarta Plus (PMID: 27499296)	Map of the Cell (PMID: 27278775)	Number of supporting papers	Description	Comments
7818	DAP3	1	1	1	3	death associated protein 3	Small subunit (28S) of mitoribosome
22907	DHX30	1	1	1	3	DExH-box helicase 30
25902	MTHFD1L	1	1	1	3	methylenetetrahydrofolate dehydrogenase (NADP+ dependent) 1-like
4719	NDUFS1	1	1	1	3	NADH:ubiquinone oxidoreductase core subunit S1
3735	KARS	1	1	0	2	lysyl-tRNA synthetase
4736	RPL10A	1	1	0	2	ribosomal protein L10a
6164	RPL34	1	1	0	2	ribosomal protein L34
90480	GADD45GIP1	1	1	1	3	GADD45G interacting protein 1	Large subunit (39S) of mitoribosome
65008	MRPL1	1	1	1	3	mitochondrial ribosomal protein L1	Large subunit (39S) of mitoribosome
65003	MRPL11	1	1	1	3	mitochondrial ribosomal protein L11	Large subunit (39S) of mitoribosome
6182	MRPL12	1	1	1	3	mitochondrial ribosomal protein L12	Large subunit (39S) of mitoribosome
28998	MRPL13	1	1	1	3	mitochondrial ribosomal protein L13	Large subunit (39S) of mitoribosome
29088	MRPL15	1	1	1	3	mitochondrial ribosomal protein L15	Large subunit (39S) of mitoribosome
63875	MRPL17	1	1	1	3	mitochondrial ribosomal protein L17	Large subunit (39S) of mitoribosome
51069	MRPL2	1	1	1	3	mitochondrial ribosomal protein L2	Large subunit (39S) of mitoribosome
29093	MRPL22	1	1	1	3	mitochondrial ribosomal protein L22	Large subunit (39S) of mitoribosome
6150	MRPL23	1	1	1	3	mitochondrial ribosomal protein L23	Large subunit (39S) of mitoribosome
10573	MRPL28	1	1	1	3	mitochondrial ribosomal protein L28	Large subunit (39S) of mitoribosome
11222	MRPL3	1	1	1	3	mitochondrial ribosomal protein L3	Large subunit (39S) of mitoribosome
64978	MRPL38	1	1	1	3	mitochondrial ribosomal protein L38	Large subunit (39S) of mitoribosome
54148	MRPL39	1	1	1	3	mitochondrial ribosomal protein L39	Large subunit (39S) of mitoribosome
51073	MRPL4	1	1	1	3	mitochondrial ribosomal protein L4	Large subunit (39S) of mitoribosome
64976	MRPL40	1	1	1	3	mitochondrial ribosomal protein L40	Large subunit (39S) of mitoribosome
64975	MRPL41	1	1	1	3	mitochondrial ribosomal protein L41	Large subunit (39S) of mitoribosome
84545	MRPL43	1	1	1	3	mitochondrial ribosomal protein L43	Large subunit (39S) of mitoribosome
65080	MRPL44	1	1	1	3	mitochondrial ribosomal protein L44	Large subunit (39S) of mitoribosome
84311	MRPL45	1	1	1	3	mitochondrial ribosomal protein L45	Large subunit (39S) of mitoribosome
26589	MRPL46	1	1	1	3	mitochondrial ribosomal protein L46	Large subunit (39S) of mitoribosome
57129	MRPL47	1	1	1	3	mitochondrial ribosomal protein L47	Large subunit (39S) of mitoribosome
740	MRPL49	1	1	1	3	mitochondrial ribosomal protein L49	Large subunit (39S) of mitoribosome
54534	MRPL50	1	1	1	3	mitochondrial ribosomal protein L50	Large subunit (39S) of mitoribosome
116541	MRPL54	1	1	1	3	mitochondrial ribosomal protein L54	Large subunit (39S) of mitoribosome
128308	MRPL55	1	1	1	3	mitochondrial ribosomal protein L55	Large subunit (39S) of mitoribosome
3396	MRPL58	1	1	1	3	mitochondrial ribosomal protein L58	Large subunit (39S) of mitoribosome
55168	MRPS18A	1	1	1	3	mitochondrial ribosomal protein S18A	Large subunit (39S) of mitoribosome
10884	MRPS30	1	1	1	3	mitochondrial ribosomal protein S30	Large subunit (39S) of mitoribosome
63931	MRPS14	1	1	1	3	mitochondrial ribosomal protein S14	Small subunit (28S) of mitoribosome
51021	MRPS16	1	1	1	3	mitochondrial ribosomal protein S16	Small subunit (28S) of mitoribosome
28973	MRPS18B	1	1	1	3	mitochondrial ribosomal protein S18B	Small subunit (28S) of mitoribosome
51116	MRPS2	1	1	1	3	mitochondrial ribosomal protein S2	Small subunit (28S) of mitoribosome
56945	MRPS22	1	1	1	3	mitochondrial ribosomal protein S22	Small subunit (28S) of mitoribosome
51649	MRPS23	1	1	1	3	mitochondrial ribosomal protein S23	Small subunit (28S) of mitoribosome
64432	MRPS25	1	1	1	3	mitochondrial ribosomal protein S25	Small subunit (28S) of mitoribosome
23107	MRPS27	1	1	1	3	mitochondrial ribosomal protein S27	Small subunit (28S) of mitoribosome
28957	MRPS28	1	1	1	3	mitochondrial ribosomal protein S28	Small subunit (28S) of mitoribosome
10240	MRPS31	1	1	1	3	mitochondrial ribosomal protein S31	Small subunit (28S) of mitoribosome
65993	MRPS34	1	1	1	3	mitochondrial ribosomal protein S34	Small subunit (28S) of mitoribosome
60488	MRPS35	1	1	1	3	mitochondrial ribosomal protein S35	Small subunit (28S) of mitoribosome
64969	MRPS5	1	1	1	3	mitochondrial ribosomal protein S5	Small subunit (28S) of mitoribosome
64968	MRPS6	1	1	1	3	mitochondrial ribosomal protein S6	Small subunit (28S) of mitoribosome
51081	MRPS7	1	1	1	3	mitochondrial ribosomal protein S7	Small subunit (28S) of mitoribosome
64965	MRPS9	1	1	1	3	mitochondrial ribosomal protein S9	Small subunit (28S) of mitoribosome
55037	PTCD3	1	1	1	3	pentatricopeptide repeat domain 3	Small subunit (28S) of mitoribosome
10449	ACAA2	1	1	1	3	acetyl-CoA acyltransferase 2
38	ACAT1	1	1	1	3	acetyl-CoA acetyltransferase 1
50	ACO2	1	1	1	3	aconitase 2
10939	AFG3L2	1	1	1	3	AFG3 like matrix AAA peptidase subunit 2
9131	AIFM1	1	1	1	3	apoptosis inducing factor, mitochondria associated 1
204	AK2	1	1	1	3	adenylate kinase 2
5832	ALDH18A1	1	1	1	3	aldehyde dehydrogenase 18 family member A1
55210	ATAD3A	1	1	1	3	ATPase family, AAA domain containing 3A
83858	ATAD3B	1	1	1	3	ATPase family, AAA domain containing 3B
498	ATP5A1	1	1	1	3	ATP synthase, H+ transporting, mitochondrial F1 complex, alpha subunit 1, cardiac muscle
506	ATP5B	1	1	1	3	ATP synthase, H+ transporting, mitochondrial F1 complex, beta polypeptide
93974	ATPIF1	1	1	1	3	ATPase inhibitory factor 1
593	BCKDHA	1	1	1	3	branched chain keto acid dehydrogenase E1, alpha polypeptide
708	C1QBP	1	1	1	3	complement C1q binding protein
27440	CECR5	1	1	1	3	cat eye syndrome chromosome region, candidate 5
54927	CHCHD3	1	1	1	3	coiled-coil-helix-coiled-coil-helix domain containing 3
8192	CLPP	1	1	1	3	caseinolytic mitochondrial matrix peptidase proteolytic subunit
10845	CLPX	1	1	1	3	caseinolytic mitochondrial matrix peptidase chaperone subunit
65260	COA7	1	1	1	3	cytochrome c oxidase assembly factor 7 (putative)
4513	COX2	1	1	1	3	cytochrome c oxidase subunit II
1327	COX4I1	1	1	1	3	cytochrome c oxidase subunit 4I1
9377	COX5A	1	1	1	3	cytochrome c oxidase subunit 5A
1340	COX6B1	1	1	1	3	cytochrome c oxidase subunit 6B1
1345	COX6C	1	1	1	3	cytochrome c oxidase subunit 6C
1537	CYC1	1	1	1	3	cytochrome c1
55157	DARS2	1	1	1	3	aspartyl-tRNA synthetase 2, mitochondrial
56616	DIABLO	1	1	1	3	diablo IAP-binding mitochondrial protein
1737	DLAT	1	1	1	3	dihydrolipoamide S-acetyltransferase
1738	DLD	1	1	1	3	dihydrolipoamide dehydrogenase
1743	DLST	1	1	1	3	dihydrolipoamide S-succinyltransferase
2230	FDX1	1	1	1	3	ferredoxin 1
2235	FECH	1	1	1	3	ferrochelatase
55572	FOXRED1	1	1	1	3	FAD dependent oxidoreductase domain containing 1
51218	GLRX5	1	1	1	3	glutaredoxin 5
2744	GLS	1	1	1	3	glutaminase
2746	GLUD1	1	1	1	3	glutamate dehydrogenase 1
2926	GRSF1	1	1	1	3	G-rich RNA sequence binding factor 1
3030	HADHA	1	1	1	3	hydroxyacyl-CoA dehydrogenase/3-ketoacyl-CoA thiolase/enoyl-CoA hydratase (trifunctional protein), alpha subunit
3032	HADHB	1	1	1	3	hydroxyacyl-CoA dehydrogenase/3-ketoacyl-CoA thiolase/enoyl-CoA hydratase (trifunctional protein), beta subunit
3028	HSD17B10	1	1	1	3	hydroxysteroid 17-beta dehydrogenase 10
3313	HSPA9	1	1	1	3	heat shock protein family A (Hsp70) member 9
3329	HSPD1	1	1	1	3	heat shock protein family D (Hsp60) member 1
27429	HTRA2	1	1	1	3	HtrA serine peptidase 2
3419	IDH3A	1	1	1	3	isocitrate dehydrogenase 3 (NAD(+)) alpha
3420	IDH3B	1	1	1	3	isocitrate dehydrogenase 3 (NAD(+)) beta
10989	IMMT	1	1	1	3	inner membrane mitochondrial protein
9361	LONP1	1	1	1	3	lon peptidase 1, mitochondrial
10128	LRPPRC	1	1	1	3	leucine rich pentatricopeptide repeat containing
64087	MCCC2	1	1	1	3	methylcrotonoyl-CoA carboxylase 2
4200	ME2	1	1	1	3	malic enzyme 2
92667	MGME1	1	1	1	3	mitochondrial genome maintenance exonuclease 1
55178	MRM3	1	1	1	3	mitochondrial rRNA methyltransferase 3
10797	MTHFD2	1	1	1	3	methylenetetrahydrofolate dehydrogenase (NADP+ dependent) 2, methenyltetrahydrofolate cyclohydrolase
55149	MTPAP	1	1	1	3	mitochondrial poly(A) polymerase
4698	NDUFA5	1	1	1	3	NADH:ubiquinone oxidoreductase subunit A5
4702	NDUFA8	1	1	1	3	NADH:ubiquinone oxidoreductase subunit A8
4706	NDUFAB1	1	1	1	3	NADH:ubiquinone oxidoreductase subunit AB1
4722	NDUFS3	1	1	1	3	NADH:ubiquinone oxidoreductase core subunit S3
64943	NT5DC2	1	1	1	3	5'-nucleotidase domain containing 2
4942	OAT	1	1	1	3	ornithine aminotransferase
4967	OGDH	1	1	1	3	oxoglutarate dehydrogenase
4976	OPA1	1	1	1	3	OPA1, mitochondrial dynamin like GTPase
5160	PDHA1	1	1	1	3	pyruvate dehydrogenase (lipoamide) alpha 1
5162	PDHB	1	1	1	3	pyruvate dehydrogenase (lipoamide) beta
192111	PGAM5	1	1	1	3	PGAM family member 5, mitochondrial serine/threonine protein phosphatase
5245	PHB	1	1	1	3	prohibitin
11331	PHB2	1	1	1	3	prohibitin 2
10531	PITRM1	1	1	1	3	pitrilysin metallopeptidase 1
23203	PMPCA	1	1	1	3	peptidase, mitochondrial processing alpha subunit
87178	PNPT1	1	1	1	3	polyribonucleotide nucleotidyltransferase 1
26073	POLDIP2	1	1	1	3	DNA polymerase delta interacting protein 2
5442	POLRMT	1	1	1	3	RNA polymerase mitochondrial
10935	PRDX3	1	1	1	3	peroxiredoxin 3
54938	SARS2	1	1	1	3	seryl-tRNA synthetase 2, mitochondrial
9997	SCO2	1	1	1	3	SCO2, cytochrome c oxidase assembly protein
6389	SDHA	1	1	1	3	succinate dehydrogenase complex flavoprotein subunit A
6472	SHMT2	1	1	1	3	serine hydroxymethyltransferase 2
6576	SLC25A1	1	1	1	3	solute carrier family 25 member 1
5250	SLC25A3	1	1	1	3	solute carrier family 25 member 3
292	SLC25A5	1	1	1	3	solute carrier family 25 member 5
293	SLC25A6	1	1	1	3	solute carrier family 25 member 6
81892	SLIRP	1	1	1	3	SRA stem-loop interacting RNA binding protein
6742	SSBP1	1	1	1	3	single stranded DNA binding protein 1
30968	STOML2	1	1	1	3	stomatin like 2
6832	SUPV3L1	1	1	1	3	Suv3 like RNA helicase
7019	TFAM	1	1	1	3	transcription factor A, mitochondrial
26519	TIMM10	1	1	1	3	translocase of inner mitochondrial membrane 10
26517	TIMM13	1	1	1	3	translocase of inner mitochondrial membrane 13
10469	TIMM44	1	1	1	3	translocase of inner mitochondrial membrane 44
92609	TIMM50	1	1	1	3	translocase of inner mitochondrial membrane 50
26520	TIMM9	1	1	1	3	translocase of inner mitochondrial membrane 9
56993	TOMM22	1	1	1	3	translocase of outer mitochondrial membrane 22
10131	TRAP1	1	1	1	3	TNF receptor associated protein 1
7284	TUFM	1	1	1	3	Tu translation elongation factor, mitochondrial
7381	UQCRB	1	1	1	3	ubiquinol-cytochrome c reductase binding protein
7384	UQCRC1	1	1	1	3	ubiquinol-cytochrome c reductase core protein I
7385	UQCRC2	1	1	1	3	ubiquinol-cytochrome c reductase core protein II
7388	UQCRH	1	1	1	3	ubiquinol-cytochrome c reductase hinge protein
7416	VDAC1	1	1	1	3	voltage dependent anion channel 1
7417	VDAC2	1	1	1	3	voltage dependent anion channel 2
7419	VDAC3	1	1	1	3	voltage dependent anion channel 3
548596	CKMT1A	1	1	0	2	creatine kinase, mitochondrial 1A
60681	FKBP10	1	1	0	2	FK506 binding protein 10
3098	HK1	1	1	0	2	hexokinase 1
3852	KRT5	1	1	0	2	keratin 5
3915	LAMC1	1	1	0	2	laminin subunit gamma 1
4925	NUCB2	1	1	0	2	nucleobindin 2
5034	P4HB	1	1	0	2	prolyl 4-hydroxylase subunit beta
10549	PRDX4	1	1	0	2	peroxiredoxin 4
5955	RCN2	1	1	0	2	reticulocalbin 2
6165	RPL35A	1	1	0	2	ribosomal protein L35a
6208	RPS14	1	1	0	2	ribosomal protein S14
6210	RPS15A	1	1	0	2	ribosomal protein S15a
6222	RPS18	1	1	0	2	ribosomal protein S18
10456	HAX1	0	0	1	1	HCLS1 associated protein X-1
124995	MRPL10	1	1	1	3	mitochondrial ribosomal protein L10	Large subunit (39S) of mitoribosome
64928	MRPL14	1	1	1	3	mitochondrial ribosomal protein L14	Large subunit (39S) of mitoribosome
54948	MRPL16	1	1	1	3	mitochondrial ribosomal protein L16	Large subunit (39S) of mitoribosome
29074	MRPL18	1	1	1	3	mitochondrial ribosomal protein L18	Large subunit (39S) of mitoribosome
9801	MRPL19	1	1	1	3	mitochondrial ribosomal protein L19	Large subunit (39S) of mitoribosome
55052	MRPL20	1	1	1	3	mitochondrial ribosomal protein L20	Large subunit (39S) of mitoribosome
219927	MRPL21	1	1	1	3	mitochondrial ribosomal protein L21	Large subunit (39S) of mitoribosome
79590	MRPL24	1	1	1	3	mitochondrial ribosomal protein L24	Large subunit (39S) of mitoribosome
51264	MRPL27	1	1	1	3	mitochondrial ribosomal protein L27	Large subunit (39S) of mitoribosome
51263	MRPL30	1	1	1	3	mitochondrial ribosomal protein L30	Large subunit (39S) of mitoribosome
64983	MRPL32	1	1	1	3	mitochondrial ribosomal protein L32	Large subunit (39S) of mitoribosome
51253	MRPL37	1	1	1	3	mitochondrial ribosomal protein L37	Large subunit (39S) of mitoribosome
28977	MRPL42	1	1	1	3	mitochondrial ribosomal protein L42	Large subunit (39S) of mitoribosome
116540	MRPL53	1	1	1	3	mitochondrial ribosomal protein L53	Large subunit (39S) of mitoribosome
78988	MRPL57	1	1	1	3	mitochondrial ribosomal protein L57	Large subunit (39S) of mitoribosome
65005	MRPL9	1	1	1	3	mitochondrial ribosomal protein L9	Large subunit (39S) of mitoribosome
9553	MRPL33	1	1	0	2	mitochondrial ribosomal protein L33	Large subunit (39S) of mitoribosome
64981	MRPL34	1	1	0	2	mitochondrial ribosomal protein L34	Large subunit (39S) of mitoribosome
51318	MRPL35	1	1	0	2	mitochondrial ribosomal protein L35	Large subunit (39S) of mitoribosome
64979	MRPL36	1	1	0	2	mitochondrial ribosomal protein L36	Large subunit (39S) of mitoribosome
51258	MRPL51	1	1	0	2	mitochondrial ribosomal protein L51	Large subunit (39S) of mitoribosome
122704	MRPL52	1	1	0	2	mitochondrial ribosomal protein L52	Large subunit (39S) of mitoribosome
118487	CHCHD1	1	1	1	3	coiled-coil-helix-coiled-coil-helix domain containing 1	Small subunit (28S) of mitoribosome
55173	MRPS10	1	1	1	3	mitochondrial ribosomal protein S10	Small subunit (28S) of mitoribosome
64963	MRPS11	1	1	1	3	mitochondrial ribosomal protein S11	Small subunit (28S) of mitoribosome
6183	MRPS12	1	1	1	3	mitochondrial ribosomal protein S12	Small subunit (28S) of mitoribosome
64960	MRPS15	1	1	1	3	mitochondrial ribosomal protein S15	Small subunit (28S) of mitoribosome
51373	MRPS17	1	1	1	3	mitochondrial ribosomal protein S17	Small subunit (28S) of mitoribosome
54460	MRPS21	1	1	1	3	mitochondrial ribosomal protein S21	Small subunit (28S) of mitoribosome
64951	MRPS24	1	1	1	3	mitochondrial ribosomal protein S24	Small subunit (28S) of mitoribosome
64949	MRPS26	1	1	1	3	mitochondrial ribosomal protein S26	Small subunit (28S) of mitoribosome
51650	MRPS33	1	1	1	3	mitochondrial ribosomal protein S33	Small subunit (28S) of mitoribosome
54998	AURKAIP1	1	1	0	2	aurora kinase A interacting protein 1	Small subunit (28S) of mitoribosome
51023	MRPS18C	1	1	0	2	mitochondrial ribosomal protein S18C	Small subunit (28S) of mitoribosome
57505	AARS2	1	1	1	3	alanyl-tRNA synthetase 2, mitochondrial
23456	ABCB10	1	1	1	3	ATP binding cassette subfamily B member 10
22	ABCB7	1	1	1	3	ATP binding cassette subfamily B member 7
11194	ABCB8	1	1	1	3	ATP binding cassette subfamily B member 8
55347	ABHD10	1	1	1	3	abhydrolase domain containing 10
83451	ABHD11	1	1	1	3	abhydrolase domain containing 11
28976	ACAD9	1	1	1	3	acyl-CoA dehydrogenase family member 9
34	ACADM	1	1	1	3	acyl-CoA dehydrogenase, C-4 to C-12 straight chain
35	ACADS	1	1	1	3	acyl-CoA dehydrogenase, C-2 to C-3 short chain
36	ACADSB	1	1	1	3	acyl-CoA dehydrogenase, short/branched chain
37	ACADVL	1	1	1	3	acyl-CoA dehydrogenase, very long chain
55856	ACOT13	1	1	1	3	acyl-CoA thioesterase 13
23597	ACOT9	1	1	1	3	acyl-CoA thioesterase 9
80221	ACSF2	1	1	1	3	acyl-CoA synthetase family member 2
197322	ACSF3	1	1	1	3	acyl-CoA synthetase family member 3
57143	ADCK1	1	1	1	3	aarF domain containing kinase 1
55750	AGK	1	1	1	3	acylglycerol kinase
55326	AGPAT5	1	1	1	3	1-acylglycerol-3-phosphate O-acyltransferase 5
50808	AK3	1	1	1	3	adenylate kinase 3
205	AK4	1	1	1	3	adenylate kinase 4
8165	AKAP1	1	1	1	3	A-kinase anchoring protein 1
211	ALAS1	1	1	1	3	5'-aminolevulinate synthase 1
219	ALDH1B1	1	1	1	3	aldehyde dehydrogenase 1 family member B1
160428	ALDH1L2	1	1	1	3	aldehyde dehydrogenase 1 family member L2
8659	ALDH4A1	1	1	1	3	aldehyde dehydrogenase 4 family member A1
7915	ALDH5A1	1	1	1	3	aldehyde dehydrogenase 5 family member A1
4329	ALDH6A1	1	1	1	3	aldehyde dehydrogenase 6 family member A1
501	ALDH7A1	1	1	1	3	aldehyde dehydrogenase 7 family member A1
223	ALDH9A1	1	1	1	3	aldehyde dehydrogenase 9 family member A1
79135	APOO	1	1	1	3	apolipoprotein O
139322	APOOL	1	1	1	3	apolipoprotein O like
83787	ARMC10	1	1	1	3	armadillo repeat containing 10
84896	ATAD1	1	1	1	3	ATPase family, AAA domain containing 1
509	ATP5C1	1	1	1	3	ATP synthase, H+ transporting, mitochondrial F1 complex, gamma polypeptide 1
513	ATP5D	1	1	1	3	ATP synthase, H+ transporting, mitochondrial F1 complex, delta subunit
514	ATP5E	1	1	1	3	ATP synthase, H+ transporting, mitochondrial F1 complex, epsilon subunit
515	ATP5F1	1	1	1	3	ATP synthase, H+ transporting, mitochondrial Fo complex subunit B1
10476	ATP5H	1	1	1	3	ATP synthase, H+ transporting, mitochondrial Fo complex subunit D
521	ATP5I	1	1	1	3	ATP synthase, H+ transporting, mitochondrial Fo complex subunit E
522	ATP5J	1	1	1	3	ATP synthase, H+ transporting, mitochondrial Fo complex subunit F6
9551	ATP5J2	1	1	1	3	ATP synthase, H+ transporting, mitochondrial Fo complex subunit F2
10632	ATP5L	1	1	1	3	ATP synthase, H+ transporting, mitochondrial Fo complex subunit G
539	ATP5O	1	1	1	3	ATP synthase, H+ transporting, mitochondrial F1 complex, O subunit
27109	ATP5S	1	1	1	3	ATP synthase, H+ transporting, mitochondrial Fo complex subunit s (factor B)
4508	ATP6	1	1	1	3	ATP synthase F0 subunit 6
4509	ATP8	1	1	1	3	ATP synthase F0 subunit 8
64756	ATPAF1	1	1	1	3	ATP synthase mitochondrial F1 complex assembly factor 1
91647	ATPAF2	1	1	1	3	ATP synthase mitochondrial F1 complex assembly factor 2
549	AUH	1	1	1	3	AU RNA binding methylglutaconyl-CoA hydratase
581	BAX	1	1	1	3	BCL2 associated X, apoptosis regulator
587	BCAT2	1	1	1	3	branched chain amino acid transaminase 2
594	BCKDHB	1	1	1	3	branched chain keto acid dehydrogenase E1 subunit beta
10295	BCKDK	1	1	1	3	branched chain ketoacid dehydrogenase kinase
23786	BCL2L13	1	1	1	3	BCL2 like 13
617	BCS1L	1	1	1	3	BCS1 homolog, ubiquinol-cytochrome c reductase complex chaperone
664	BNIP3	1	1	1	3	BCL2 interacting protein 3
388962	BOLA3	1	1	1	3	bolA family member 3
670	BPHL	1	1	1	3	biphenyl hydrolase like
9556	C14orf2	1	1	1	3	chromosome 14 open reading frame 2
125988	C19orf70	1	1	1	3	chromosome 19 open reading frame 70
8209	C21orf33	1	1	1	3	chromosome 21 open reading frame 33
51250	C6orf203	1	1	1	3	chromosome 6 open reading frame 203
414919	C8orf82	1	1	1	3	chromosome 8 open reading frame 82
79587	CARS2	1	1	1	3	cysteinyl-tRNA synthetase 2, mitochondrial (putative)
84869	CBR4	1	1	1	3	carbonyl reductase 4
133957	CCDC127	1	1	1	3	coiled-coil domain containing 127
79714	CCDC51	1	1	1	3	coiled-coil domain containing 51
131076	CCDC58	1	1	1	3	coiled-coil domain containing 58
60492	CCDC90B	1	1	1	3	coiled-coil domain containing 90B
51142	CHCHD2	1	1	1	3	coiled-coil-helix-coiled-coil-helix domain containing 2
131474	CHCHD4	1	1	1	3	coiled-coil-helix-coiled-coil-helix domain containing 4
84303	CHCHD6	1	1	1	3	coiled-coil-helix-coiled-coil-helix domain containing 6
55847	CISD1	1	1	1	3	CDGSH iron sulfur domain 1
284106	CISD3	1	1	1	3	CDGSH iron sulfur domain 3
81570	CLPB	1	1	1	3	ClpB homolog, mitochondrial AAA ATPase chaperonin
152100	CMC1	1	1	1	3	C-X9-C motif containing 1
55744	COA1	1	1	1	3	cytochrome c oxidase assembly factor 1 homolog
28958	COA3	1	1	1	3	cytochrome c oxidase assembly factor 3
51287	COA4	1	1	1	3	cytochrome c oxidase assembly factor 4 homolog
388753	COA6	1	1	1	3	cytochrome c oxidase assembly factor 6
51805	COQ3	1	1	1	3	coenzyme Q3, methyltransferase
84274	COQ5	1	1	1	3	coenzyme Q5, methyltransferase
51004	COQ6	1	1	1	3	coenzyme Q6, monooxygenase
10229	COQ7	1	1	1	3	coenzyme Q7, hydroxylase
56997	COQ8A	1	1	1	3	coenzyme Q8A
57017	COQ9	1	1	1	3	coenzyme Q9
4512	COX1	1	1	1	3	cytochrome c oxidase subunit I
1353	COX11	1	1	1	3	COX11, cytochrome c oxidase copper chaperone
1355	COX15	1	1	1	3	COX15, cytochrome c oxidase assembly homolog
10063	COX17	1	1	1	3	COX17, cytochrome c oxidase copper chaperone
90639	COX19	1	1	1	3	COX19, cytochrome c oxidase assembly factor
116228	COX20	1	1	1	3	COX20, cytochrome c oxidase assembly factor
4514	COX3	1	1	1	3	cytochrome c oxidase III
1329	COX5B	1	1	1	3	cytochrome c oxidase subunit 5B
1347	COX7A2	1	1	1	3	cytochrome c oxidase subunit 7A2
9167	COX7A2L	1	1	1	3	cytochrome c oxidase subunit 7A2 like
1350	COX7C	1	1	1	3	cytochrome c oxidase subunit 7C
1351	COX8A	1	1	1	3	cytochrome c oxidase subunit 8A
1371	CPOX	1	1	1	3	coproporphyrinogen oxidase
1373	CPS1	1	1	1	3	carbamoyl-phosphate synthase 1
1374	CPT1A	1	1	1	3	carnitine palmitoyltransferase 1A
1376	CPT2	1	1	1	3	carnitine palmitoyltransferase 2
1384	CRAT	1	1	1	3	carnitine O-acetyltransferase
1429	CRYZ	1	1	1	3	crystallin zeta
1431	CS	1	1	1	3	citrate synthase
54205	CYCS	1	1	1	3	cytochrome c, somatic
1629	DBT	1	1	1	3	dihydrolipoamide branched chain transacylase E2
51181	DCXR	1	1	1	3	dicarbonyl and L-xylulose reductase
55794	DDX28	1	1	1	3	DEAD-box helicase 28
1666	DECR1	1	1	1	3	2,4-dienoyl-CoA reductase 1
1723	DHODH	1	1	1	3	dihydroorotate dehydrogenase (quinone)
10901	DHRS4	1	1	1	3	dehydrogenase/reductase 4
55526	DHTKD1	1	1	1	3	dehydrogenase E1 and transketolase domain containing 1
9093	DNAJA3	1	1	1	3	DnaJ heat shock protein family (Hsp40) member A3
55735	DNAJC11	1	1	1	3	DnaJ heat shock protein family (Hsp40) member C11
29103	DNAJC15	1	1	1	3	DnaJ heat shock protein family (Hsp40) member C15
131118	DNAJC19	1	1	1	3	DnaJ heat shock protein family (Hsp40) member C19
1841	DTYMK	1	1	1	3	deoxythymidylate kinase
54920	DUS2	1	1	1	3	dihydrouridine synthase 2
124454	EARS2	1	1	1	3	glutamyl-tRNA synthetase 2, mitochondrial
1891	ECH1	1	1	1	3	enoyl-CoA hydratase 1
1892	ECHS1	1	1	1	3	enoyl-CoA hydratase, short chain 1
1632	ECI1	1	1	1	3	enoyl-CoA delta isomerase 1
51295	ECSIT	1	1	1	3	ECSIT signalling integrator
60528	ELAC2	1	1	1	3	elaC ribonuclease Z 2
26284	ERAL1	1	1	1	3	Era like 12S mitochondrial rRNA chaperone 1
2108	ETFA	1	1	1	3	electron transfer flavoprotein alpha subunit
2109	ETFB	1	1	1	3	electron transfer flavoprotein beta subunit
2110	ETFDH	1	1	1	3	electron transfer flavoprotein dehydrogenase
23474	ETHE1	1	1	1	3	ETHE1, persulfide dioxygenase
81889	FAHD1	1	1	1	3	fumarylacetoacetate hydrolase domain containing 1
51011	FAHD2A	1	1	1	3	fumarylacetoacetate hydrolase domain containing 2A
84908	FAM136A	1	1	1	3	family with sequence similarity 136 member A
26355	FAM162A	1	1	1	3	family with sequence similarity 162 member A
125228	FAM210A	1	1	1	3	family with sequence similarity 210 member A
10667	FARS2	1	1	1	3	phenylalanyl-tRNA synthetase 2, mitochondrial
22868	FASTKD2	1	1	1	3	FAST kinase domains 2
79072	FASTKD3	1	1	1	3	FAST kinase domains 3
60493	FASTKD5	1	1	1	3	FAST kinase domains 5
2232	FDXR	1	1	1	3	ferredoxin reductase
2271	FH	1	1	1	3	fumarate hydratase
51024	FIS1	1	1	1	3	fission, mitochondrial 1
80308	FLAD1	1	1	1	3	flavin adenine dinucleotide synthetase 1
65991	FUNDC2	1	1	1	3	FUN14 domain containing 2
2395	FXN	1	1	1	3	frataxin
5188	GATB	1	1	1	3	glutamyl-tRNA amidotransferase subunit B
283459	GATC	1	1	1	3	glutamyl-tRNA amidotransferase subunit C
2631	GBAS	1	1	1	3	glioblastoma amplified sequence
23464	GCAT	1	1	1	3	glycine C-acetyltransferase
2639	GCDH	1	1	1	3	glutaryl-CoA dehydrogenase
2653	GCSH	1	1	1	3	glycine cleavage system protein H
54332	GDAP1	1	1	1	3	ganglioside induced differentiation associated protein 1
85476	GFM1	1	1	1	3	G elongation factor mitochondrial 1
84340	GFM2	1	1	1	3	G elongation factor mitochondrial 2
27069	GHITM	1	1	1	3	growth hormone inducible transmembrane protein
2710	GK	1	1	1	3	glycerol kinase
51022	GLRX2	1	1	1	3	glutaredoxin 2
2806	GOT2	1	1	1	3	glutamic-oxaloacetic transaminase 2
2820	GPD2	1	1	1	3	glycerol-3-phosphate dehydrogenase 2
84706	GPT2	1	1	1	3	glutamic--pyruvic transaminase 2
9380	GRHPR	1	1	1	3	glyoxylate and hydroxypyruvate reductase
80273	GRPEL1	1	1	1	3	GrpE like 1, mitochondrial
134266	GRPEL2	1	1	1	3	GrpE like 2, mitochondrial
2936	GSR	1	1	1	3	glutathione-disulfide reductase
85865	GTPBP10	1	1	1	3	GTP binding protein 10
84705	GTPBP3	1	1	1	3	GTP binding protein 3 (mitochondrial)
8225	GTPBP6	1	1	1	3	GTP binding protein 6 (putative)
60558	GUF1	1	1	1	3	GUF1 homolog, GTPase
2987	GUK1	1	1	1	3	guanylate kinase 1
3033	HADH	1	1	1	3	hydroxyacyl-CoA dehydrogenase
3029	HAGH	1	1	1	3	hydroxyacylglutathione hydrolase
23438	HARS2	1	1	1	3	histidyl-tRNA synthetase 2, mitochondrial
3052	HCCS	1	1	1	3	holocytochrome c synthase
11112	HIBADH	1	1	1	3	3-hydroxyisobutyrate dehydrogenase
26275	HIBCH	1	1	1	3	3-hydroxyisobutyryl-CoA hydrolase
84681	HINT2	1	1	1	3	histidine triad nucleotide binding protein 2
3099	HK2	1	1	1	3	hexokinase 2
3155	HMGCL	1	1	1	3	3-hydroxymethyl-3-methylglutaryl-CoA lyase
150274	HSCB	1	1	1	3	HscB mitochondrial iron-sulfur cluster cochaperone
7923	HSD17B8	1	1	1	3	hydroxysteroid 17-beta dehydrogenase 8
83693	HSDL1	1	1	1	3	hydroxysteroid dehydrogenase like 1
84263	HSDL2	1	1	1	3	hydroxysteroid dehydrogenase like 2
3336	HSPE1	1	1	1	3	heat shock protein family E (Hsp10) member 1
55699	IARS2	1	1	1	3	isoleucyl-tRNA synthetase 2, mitochondrial
200205	IBA57	1	1	1	3	IBA57 homolog, iron-sulfur cluster assembly
3418	IDH2	1	1	1	3	isocitrate dehydrogenase (NADP(+)) 2, mitochondrial
3421	IDH3G	1	1	1	3	isocitrate dehydrogenase 3 (NAD(+)) gamma
81689	ISCA1	1	1	1	3	iron-sulfur cluster assembly 1
23479	ISCU	1	1	1	3	iron-sulfur cluster assembly enzyme
79763	ISOC2	1	1	1	3	isochorismatase domain containing 2
3712	IVD	1	1	1	3	isovaleryl-CoA dehydrogenase
9692	KIAA0391	1	1	1	3	KIAA0391
56267	KYAT3	1	1	1	3	kynurenine aminotransferase 3
79944	L2HGDH	1	1	1	3	L-2-hydroxyglutarate dehydrogenase
114294	LACTB	1	1	1	3	lactamase beta
51056	LAP3	1	1	1	3	leucine aminopeptidase 3
23395	LARS2	1	1	1	3	leucyl-tRNA synthetase 2, mitochondrial
3954	LETM1	1	1	1	3	leucine zipper and EF-hand containing transmembrane protein 1
25875	LETMD1	1	1	1	3	LETM1 domain containing 1
10434	LYPLA1	1	1	1	3	lysophospholipase I
57128	LYRM4	1	1	1	3	LYR motif containing 4
90624	LYRM7	1	1	1	3	LYR motif containing 7
28992	MACROD1	1	1	1	3	MACRO domain containing 1
79568	MAIP1	1	1	1	3	matrix AAA peptidase interacting protein 1
115416	MALSU1	1	1	1	3	mitochondrial assembly of ribosomal large subunit 1
64757	MARC1	1	1	1	3	mitochondrial amidoxime reducing component 1
54996	MARC2	1	1	1	3	mitochondrial amidoxime reducing component 2
54708	MARCH5	1	1	1	3	membrane associated ring-CH-type finger 5
92935	MARS2	1	1	1	3	methionyl-tRNA synthetase 2, mitochondrial
57506	MAVS	1	1	1	3	mitochondrial antiviral signaling protein
27349	MCAT	1	1	1	3	malonyl-CoA-acyl carrier protein transacylase
56922	MCCC1	1	1	1	3	methylcrotonoyl-CoA carboxylase 1
84693	MCEE	1	1	1	3	methylmalonyl-CoA epimerase
90550	MCU	1	1	1	3	mitochondrial calcium uniporter
63933	MCUR1	1	1	1	3	mitochondrial calcium uniporter regulator 1
4191	MDH2	1	1	1	3	malate dehydrogenase 2
51102	MECR	1	1	1	3	mitochondrial trans-2-enoyl-CoA reductase
196074	METTL15	1	1	1	3	methyltransferase like 15
56947	MFF	1	1	1	3	mitochondrial fission factor
55669	MFN1	1	1	1	3	mitofusin 1
9927	MFN2	1	1	1	3	mitofusin 2
4259	MGST3	1	1	1	3	microsomal glutathione S-transferase 3
10367	MICU1	1	1	1	3	mitochondrial calcium uptake 1
221154	MICU2	1	1	1	3	mitochondrial calcium uptake 2
440574	MINOS1	1	1	1	3	mitochondrial inner membrane organizing system 1
4285	MIPEP	1	1	1	3	mitochondrial intermediate peptidase
326625	MMAB	1	1	1	3	methylmalonic aciduria (cobalamin deficiency) cblB type
25874	MPC2	1	1	1	3	mitochondrial pyruvate carrier 2
4357	MPST	1	1	1	3	mercaptopyruvate sulfurtransferase
79922	MRM1	1	1	1	3	mitochondrial rRNA methyltransferase 1
29960	MRM2	1	1	1	3	mitochondrial rRNA methyltransferase 2
51642	MRPL48	1	1	1	3	mitochondrial ribosomal protein L48
92259	MRPS36	1	1	1	3	mitochondrial ribosomal protein S36
92399	MRRF	1	1	1	3	mitochondrial ribosome recycling factor
57380	MRS2	1	1	1	3	MRS2, magnesium transporter
23787	MTCH1	1	1	1	3	mitochondrial carrier 1
23788	MTCH2	1	1	1	3	mitochondrial carrier 2
51001	MTERF3	1	1	1	3	mitochondrial transcription termination factor 3
51537	MTFP1	1	1	1	3	mitochondrial fission process 1
9650	MTFR1	1	1	1	3	mitochondrial fission regulator 1
92170	MTG1	1	1	1	3	mitochondrial ribosome associated GTPase 1
26164	MTG2	1	1	1	3	mitochondrial ribosome associated GTPase 2
10588	MTHFS	1	1	1	3	methenyltetrahydrofolate synthetase
4528	MTIF2	1	1	1	3	mitochondrial translational initiation factor 2
219402	MTIF3	1	1	1	3	mitochondrial translational initiation factor 3
25821	MTO1	1	1	1	3	mitochondrial tRNA translation optimization 1
4580	MTX1	1	1	1	3	metaxin 1
10651	MTX2	1	1	1	3	metaxin 2
79594	MUL1	1	1	1	3	mitochondrial E3 ubiquitin protein ligase 1
4594	MUT	1	1	1	3	methylmalonyl-CoA mutase
133686	NADK2	1	1	1	3	NAD kinase 2, mitochondrial
79731	NARS2	1	1	1	3	asparaginyl-tRNA synthetase 2, mitochondrial (putative)
55739	NAXD	1	1	1	3	NAD(P)HX dehydratase
128240	NAXE	1	1	1	3	NAD(P)HX epimerase
4538	ND4	1	1	1	3	NADH dehydrogenase, subunit 4 (complex I)
4540	ND5	1	1	1	3	NADH dehydrogenase, subunit 5 (complex I)
4705	NDUFA10	1	1	1	3	NADH:ubiquinone oxidoreductase subunit A10
126328	NDUFA11	1	1	1	3	NADH:ubiquinone oxidoreductase subunit A11
55967	NDUFA12	1	1	1	3	NADH:ubiquinone oxidoreductase subunit A12
51079	NDUFA13	1	1	1	3	NADH:ubiquinone oxidoreductase subunit A13
4695	NDUFA2	1	1	1	3	NADH:ubiquinone oxidoreductase subunit A2
4696	NDUFA3	1	1	1	3	NADH:ubiquinone oxidoreductase subunit A3
4697	NDUFA4	1	1	1	3	NDUFA4, mitochondrial complex associated
4700	NDUFA6	1	1	1	3	NADH:ubiquinone oxidoreductase subunit A6
4701	NDUFA7	1	1	1	3	NADH:ubiquinone oxidoreductase subunit A7
4704	NDUFA9	1	1	1	3	NADH:ubiquinone oxidoreductase subunit A9
51103	NDUFAF1	1	1	1	3	NADH:ubiquinone oxidoreductase complex assembly factor 1
91942	NDUFAF2	1	1	1	3	NADH:ubiquinone oxidoreductase complex assembly factor 2
25915	NDUFAF3	1	1	1	3	NADH:ubiquinone oxidoreductase complex assembly factor 3
29078	NDUFAF4	1	1	1	3	NADH:ubiquinone oxidoreductase complex assembly factor 4
137682	NDUFAF6	1	1	1	3	NADH:ubiquinone oxidoreductase complex assembly factor 6
55471	NDUFAF7	1	1	1	3	NADH:ubiquinone oxidoreductase complex assembly factor 7
4716	NDUFB10	1	1	1	3	NADH:ubiquinone oxidoreductase subunit B10
54539	NDUFB11	1	1	1	3	NADH:ubiquinone oxidoreductase subunit B11
4709	NDUFB3	1	1	1	3	NADH:ubiquinone oxidoreductase subunit B3
4710	NDUFB4	1	1	1	3	NADH:ubiquinone oxidoreductase subunit B4
4711	NDUFB5	1	1	1	3	NADH:ubiquinone oxidoreductase subunit B5
4712	NDUFB6	1	1	1	3	NADH:ubiquinone oxidoreductase subunit B6
4713	NDUFB7	1	1	1	3	NADH:ubiquinone oxidoreductase subunit B7
4714	NDUFB8	1	1	1	3	NADH:ubiquinone oxidoreductase subunit B8
4715	NDUFB9	1	1	1	3	NADH:ubiquinone oxidoreductase subunit B9
4717	NDUFC1	1	1	1	3	NADH:ubiquinone oxidoreductase subunit C1
4718	NDUFC2	1	1	1	3	NADH:ubiquinone oxidoreductase subunit C2
4720	NDUFS2	1	1	1	3	NADH:ubiquinone oxidoreductase core subunit S2
4724	NDUFS4	1	1	1	3	NADH:ubiquinone oxidoreductase subunit S4
4725	NDUFS5	1	1	1	3	NADH:ubiquinone oxidoreductase subunit S5
4726	NDUFS6	1	1	1	3	NADH:ubiquinone oxidoreductase subunit S6
374291	NDUFS7	1	1	1	3	NADH:ubiquinone oxidoreductase core subunit S7
4728	NDUFS8	1	1	1	3	NADH:ubiquinone oxidoreductase core subunit S8
4723	NDUFV1	1	1	1	3	NADH:ubiquinone oxidoreductase core subunit V1
4729	NDUFV2	1	1	1	3	NADH:ubiquinone oxidoreductase core subunit V2
4731	NDUFV3	1	1	1	3	NADH:ubiquinone oxidoreductase subunit V3
9054	NFS1	1	1	1	3	NFS1, cysteine desulfurase
27247	NFU1	1	1	1	3	NFU1 iron-sulfur cluster scaffold
51335	NGRN	1	1	1	3	neugrin, neurite outgrowth associated
8508	NIPSNAP1	1	1	1	3	nipsnap homolog 1
25934	NIPSNAP3A	1	1	1	3	nipsnap homolog 3A
4817	NIT1	1	1	1	3	nitrilase 1
56954	NIT2	1	1	1	3	nitrilase family member 2
57486	NLN	1	1	1	3	neurolysin
4832	NME3	1	1	1	3	NME/NM23 nucleoside diphosphate kinase 3
4833	NME4	1	1	1	3	NME/NM23 nucleoside diphosphate kinase 4
23530	NNT	1	1	1	3	nicotinamide nucleotide transhydrogenase
84273	NOA1	1	1	1	3	nitric oxide associated 1
387338	NSUN4	1	1	1	3	NOP2/Sun RNA methyltransferase family member 4
390916	NUDT19	1	1	1	3	nudix hydrolase 19
53343	NUDT9	1	1	1	3	nudix hydrolase 9
54940	OCIAD1	1	1	1	3	OCIA domain containing 1
115209	OMA1	1	1	1	3	OMA1 zinc metallopeptidase
80207	OPA3	1	1	1	3	OPA3, outer mitochondrial membrane lipid metabolism regulator
64172	OSGEPL1	1	1	1	3	O-sialoglycoprotein endopeptidase like 1
5018	OXA1L	1	1	1	3	OXA1L, mitochondrial inner membrane protein
5019	OXCT1	1	1	1	3	3-oxoacid CoA-transferase 1
339229	OXLD1	1	1	1	3	oxidoreductase like domain containing 1
92106	OXNAD1	1	1	1	3	oxidoreductase NAD binding domain containing 1
54995	OXSM	1	1	1	3	3-oxoacyl-ACP synthase, mitochondrial
5091	PC	1	1	1	3	pyruvate carboxylase
5095	PCCA	1	1	1	3	propionyl-CoA carboxylase alpha subunit
5096	PCCB	1	1	1	3	propionyl-CoA carboxylase beta subunit
5106	PCK2	1	1	1	3	phosphoenolpyruvate carboxykinase 2, mitochondrial
201626	PDE12	1	1	1	3	phosphodiesterase 12
64146	PDF	1	1	1	3	peptide deformylase (mitochondrial)
8050	PDHX	1	1	1	3	pyruvate dehydrogenase complex component X
5164	PDK2	1	1	1	3	pyruvate dehydrogenase kinase 2
54704	PDP1	1	1	1	3	pyruvate dehyrogenase phosphatase catalytic subunit 1
55066	PDPR	1	1	1	3	pyruvate dehydrogenase phosphatase regulatory subunit
57107	PDSS2	1	1	1	3	decaprenyl diphosphate synthase subunit 2
9489	PGS1	1	1	1	3	phosphatidylglycerophosphate synthase 1
23761	PISD	1	1	1	3	phosphatidylserine decarboxylase
9512	PMPCB	1	1	1	3	peptidase, mitochondrial processing beta subunit
5428	POLG	1	1	1	3	DNA polymerase gamma, catalytic subunit
11232	POLG2	1	1	1	3	DNA polymerase gamma 2, accessory subunit
27068	PPA2	1	1	1	3	pyrophosphatase (inorganic) 2
10105	PPIF	1	1	1	3	peptidylprolyl isomerase F
5498	PPOX	1	1	1	3	protoporphyrinogen oxidase
25824	PRDX5	1	1	1	3	peroxiredoxin 5
26024	PTCD1	1	1	1	3	pentatricopeptide repeat domain 1
79810	PTCD2	1	1	1	3	pentatricopeptide repeat domain 2
114971	PTPMT1	1	1	1	3	protein tyrosine phosphatase, mitochondrial 1
138428	PTRH1	1	1	1	3	peptidyl-tRNA hydrolase 1 homolog
80324	PUS1	1	1	1	3	pseudouridylate synthase 1
5831	PYCR1	1	1	1	3	pyrroline-5-carboxylate reductase 1
29920	PYCR2	1	1	1	3	pyrroline-5-carboxylate reductase family member 2
5860	QDPR	1	1	1	3	quinoid dihydropteridine reductase
55278	QRSL1	1	1	1	3	glutaminyl-tRNA synthase (glutamine-hydrolyzing)-like 1
81890	QTRT1	1	1	1	3	queuine tRNA-ribosyltransferase catalytic subunit 1
57038	RARS2	1	1	1	3	arginyl-tRNA synthetase 2, mitochondrial
81554	RCC1L	1	1	1	3	RCC1 like
112724	RDH13	1	1	1	3	retinol dehydrogenase 13
25996	REXO2	1	1	1	3	RNA exonuclease 2
55288	RHOT1	1	1	1	3	ras homolog family member T1
89941	RHOT2	1	1	1	3	ras homolog family member T2
10247	RIDA	1	1	1	3	reactive intermediate imine deaminase A homolog
51115	RMDN1	1	1	1	3	regulator of microtubule dynamics 1
55177	RMDN3	1	1	1	3	regulator of microtubule dynamics 3
55005	RMND1	1	1	1	3	required for meiotic nuclear division 1 homolog
140823	ROMO1	1	1	1	3	reactive oxygen species modulator 1
285367	RPUSD3	1	1	1	3	RNA pseudouridylate synthase domain containing 3
84881	RPUSD4	1	1	1	3	RNA pseudouridylate synthase domain containing 4
84816	RTN4IP1	1	1	1	3	reticulon 4 interacting protein 1
25813	SAMM50	1	1	1	3	SAMM50 sorting and assembly machinery component
6341	SCO1	1	1	1	3	SCO1, cytochrome c oxidase assembly protein
54949	SDHAF2	1	1	1	3	succinate dehydrogenase complex assembly factor 2
6390	SDHB	1	1	1	3	succinate dehydrogenase complex iron sulfur subunit B
6391	SDHC	1	1	1	3	succinate dehydrogenase complex subunit C
6392	SDHD	1	1	1	3	succinate dehydrogenase complex subunit D
56948	SDR39U1	1	1	1	3	short chain dehydrogenase/reductase family 39U member 1
94081	SFXN1	1	1	1	3	sideroflexin 1
118980	SFXN2	1	1	1	3	sideroflexin 2
81855	SFXN3	1	1	1	3	sideroflexin 3
119559	SFXN4	1	1	1	3	sideroflexin 4
23408	SIRT5	1	1	1	3	sirtuin 5
1468	SLC25A10	1	1	1	3	solute carrier family 25 member 10
8402	SLC25A11	1	1	1	3	solute carrier family 25 member 11
8604	SLC25A12	1	1	1	3	solute carrier family 25 member 12
10165	SLC25A13	1	1	1	3	solute carrier family 25 member 13
10166	SLC25A15	1	1	1	3	solute carrier family 25 member 15
60386	SLC25A19	1	1	1	3	solute carrier family 25 member 19
79751	SLC25A22	1	1	1	3	solute carrier family 25 member 22
29957	SLC25A24	1	1	1	3	solute carrier family 25 member 24
114789	SLC25A25	1	1	1	3	solute carrier family 25 member 25
81034	SLC25A32	1	1	1	3	solute carrier family 25 member 32
399512	SLC25A35	1	1	1	3	solute carrier family 25 member 35
291	SLC25A4	1	1	1	3	solute carrier family 25 member 4
55972	SLC25A40	1	1	1	3	solute carrier family 25 member 40
91137	SLC25A46	1	1	1	3	solute carrier family 25 member 46
6648	SOD2	1	1	1	3	superoxide dismutase 2, mitochondrial
6697	SPR	1	1	1	3	sepiapterin reductase (7,8-dihydrobiopterin:NADP+ oxidoreductase)
283377	SPRYD4	1	1	1	3	SPRY domain containing 4
58472	SQRDL	1	1	1	3	sulfide quinone reductase-like (yeast)
8803	SUCLA2	1	1	1	3	succinate-CoA ligase ADP-forming beta subunit
8802	SUCLG1	1	1	1	3	succinate-CoA ligase alpha subunit
8801	SUCLG2	1	1	1	3	succinate-CoA ligase GDP-forming beta subunit
6834	SURF1	1	1	1	3	SURF1, cytochrome c oxidase assembly factor
55333	SYNJ2BP	1	1	1	3	synaptojanin 2 binding protein
51204	TACO1	1	1	1	3	translational activator of cytochrome c oxidase I
132001	TAMM41	1	1	1	3	TAM41 mitochondrial translocator assembly and maintenance homolog
80222	TARS2	1	1	1	3	threonyl-tRNA synthetase 2, mitochondrial (putative)
9238	TBRG4	1	1	1	3	transforming growth factor beta regulator 4
79736	TEFM	1	1	1	3	transcription elongation factor, mitochondrial
51106	TFB1M	1	1	1	3	transcription factor B1, mitochondrial
64216	TFB2M	1	1	1	3	transcription factor B2, mitochondrial
117145	THEM4	1	1	1	3	thioesterase superfamily member 4
54974	THG1L	1	1	1	3	tRNA-histidine guanylyltransferase 1 like
79896	THNSL1	1	1	1	3	threonine synthase like 1
26515	TIMM10B	1	1	1	3	translocase of inner mitochondrial membrane 10B
10440	TIMM17A	1	1	1	3	translocase of inner mitochondrial membrane 17 homolog A (yeast)
10245	TIMM17B	1	1	1	3	translocase of inner mitochondrial membrane 17 homolog B (yeast)
29090	TIMM21	1	1	1	3	translocase of inner mitochondrial membrane 21
29928	TIMM22	1	1	1	3	translocase of inner mitochondrial membrane 22
100287932	TIMM23	1	1	1	3	translocase of inner mitochondrial membrane 23
90580	TIMM29	1	1	1	3	translocase of inner mitochondrial membrane 29
26521	TIMM8B	1	1	1	3	translocase of inner mitochondrial membrane 8 homolog B
51300	TIMMDC1	1	1	1	3	translocase of inner mitochondrial membrane domain containing 1
8834	TMEM11	1	1	1	3	transmembrane protein 11
84233	TMEM126A	1	1	1	3	transmembrane protein 126A
55863	TMEM126B	1	1	1	3	transmembrane protein 126B
51522	TMEM14C	1	1	1	3	transmembrane protein 14C
25880	TMEM186	1	1	1	3	transmembrane protein 186
157378	TMEM65	1	1	1	3	transmembrane protein 65
54968	TMEM70	1	1	1	3	transmembrane protein 70
10452	TOMM40	1	1	1	3	translocase of outer mitochondrial membrane 40
401505	TOMM5	1	1	1	3	translocase of outer mitochondrial membrane 5
9868	TOMM70	1	1	1	3	translocase of outer mitochondrial membrane 70
7156	TOP3A	1	1	1	3	topoisomerase (DNA) III alpha
51499	TRIAP1	1	1	1	3	TP53 regulated inhibitor of apoptosis 1
54802	TRIT1	1	1	1	3	tRNA isopentenyltransferase 1
54931	TRMT10C	1	1	1	3	tRNA methyltransferase 10C, mitochondrial RNase P subunit
55006	TRMT61B	1	1	1	3	tRNA methyltransferase 61B
55687	TRMU	1	1	1	3	tRNA 5-methylaminomethyl-2-thiouridylate methyltransferase
51095	TRNT1	1	1	1	3	tRNA nucleotidyl transferase 1
26995	TRUB2	1	1	1	3	TruB pseudouridine synthase family member 2
10102	TSFM	1	1	1	3	Ts translation elongation factor, mitochondrial
706	TSPO	1	1	1	3	translocator protein
7263	TST	1	1	1	3	thiosulfate sulfurtransferase
56652	TWNK	1	1	1	3	twinkle mtDNA helicase
25828	TXN2	1	1	1	3	thioredoxin 2
10587	TXNRD2	1	1	1	3	thioredoxin reductase 2
55245	UQCC1	1	1	1	3	ubiquinol-cytochrome c reductase complex assembly factor 1
84300	UQCC2	1	1	1	3	ubiquinol-cytochrome c reductase complex assembly factor 2
29796	UQCR10	1	1	1	3	ubiquinol-cytochrome c reductase, complex III subunit X
7386	UQCRFS1	1	1	1	3	ubiquinol-cytochrome c reductase, Rieske iron-sulfur polypeptide 1
27089	UQCRQ	1	1	1	3	ubiquinol-cytochrome c reductase complex III subunit VII
84833	USMG5	1	1	1	3	up-regulated during skeletal muscle growth 5 homolog (mouse)
57176	VARS2	1	1	1	3	valyl-tRNA synthetase 2, mitochondrial
23078	VWA8	1	1	1	3	von Willebrand factor A domain containing 8
10352	WARS2	1	1	1	3	tryptophanyl tRNA synthetase 2, mitochondrial
63929	XPNPEP3	1	1	1	3	X-prolyl aminopeptidase 3
51067	YARS2	1	1	1	3	tyrosyl-tRNA synthetase 2
54059	YBEY	1	1	1	3	ybeY metallopeptidase (putative)
10730	YME1L1	1	1	1	3	YME1 like 1 ATPase
51166	AADAT	1	1	0	2	aminoadipate aminotransferase
10157	AASS	1	1	0	2	aminoadipate-semialdehyde synthase
18	ABAT	1	1	0	2	4-aminobutyrate aminotransferase
154664	ABCA13	1	1	0	2	ATP binding cassette subfamily A member 13
10350	ABCA9	1	1	0	2	ATP binding cassette subfamily A member 9
10058	ABCB6	1	1	0	2	ATP binding cassette subfamily B member 6 (Langereis blood group)
23457	ABCB9	1	1	0	2	ATP binding cassette subfamily B member 9
215	ABCD1	1	1	0	2	ATP binding cassette subfamily D member 1
225	ABCD2	1	1	0	2	ATP binding cassette subfamily D member 2
5825	ABCD3	1	1	0	2	ATP binding cassette subfamily D member 3
10061	ABCF2	1	1	0	2	ATP binding cassette subfamily F member 2
30	ACAA1	1	1	0	2	acetyl-CoA acyltransferase 1
31	ACACA	1	1	0	2	acetyl-CoA carboxylase alpha
32	ACACB	1	1	0	2	acetyl-CoA carboxylase beta
80724	ACAD10	1	1	0	2	acyl-CoA dehydrogenase family member 10
84129	ACAD11	1	1	0	2	acyl-CoA dehydrogenase family member 11
27034	ACAD8	1	1	0	2	acyl-CoA dehydrogenase family member 8
33	ACADL	1	1	0	2	acyl-CoA dehydrogenase, long chain
84680	ACCS	1	1	0	2	1-aminocyclopropane-1-carboxylate synthase homolog (inactive)
47	ACLY	1	1	0	2	ATP citrate lyase
48	ACO1	1	1	0	2	aconitase 1
10965	ACOT2	1	1	0	2	acyl-CoA thioesterase 2
11332	ACOT7	1	1	0	2	acyl-CoA thioesterase 7
51	ACOX1	1	1	0	2	acyl-CoA oxidase 1
8310	ACOX3	1	1	0	2	acyl-CoA oxidase 3, pristanoyl
51205	ACP6	1	1	0	2	acid phosphatase 6, lysophosphatidic
2180	ACSL1	1	1	0	2	acyl-CoA synthetase long-chain family member 1
2182	ACSL4	1	1	0	2	acyl-CoA synthetase long-chain family member 4
23305	ACSL6	1	1	0	2	acyl-CoA synthetase long-chain family member 6
116285	ACSM1	1	1	0	2	acyl-CoA synthetase medium-chain family member 1
123876	ACSM2A	1	1	0	2	acyl-CoA synthetase medium-chain family member 2A
6296	ACSM3	1	1	0	2	acyl-CoA synthetase medium-chain family member 3
54988	ACSM5	1	1	0	2	acyl-CoA synthetase medium-chain family member 5
84532	ACSS1	1	1	0	2	acyl-CoA synthetase short-chain family member 1
79611	ACSS3	1	1	0	2	acyl-CoA synthetase short-chain family member 3
98	ACYP2	1	1	0	2	acylphosphatase 2
90956	ADCK2	1	1	0	2	aarF domain containing kinase 2
203054	ADCK5	1	1	0	2	aarF domain containing kinase 5
137872	ADHFE1	1	1	0	2	alcohol dehydrogenase, iron containing 1
79814	AGMAT	1	1	0	2	agmatinase
10551	AGR2	1	1	0	2	anterior gradient 2, protein disulphide isomerase family member
189	AGXT	1	1	0	2	alanine-glyoxylate aminotransferase
64902	AGXT2	1	1	0	2	alanine--glyoxylate aminotransferase 2
10768	AHCYL1	1	1	0	2	adenosylhomocysteinase like 1
84883	AIFM2	1	1	0	2	apoptosis inducing factor, mitochondria associated 2
150209	AIFM3	1	1	0	2	apoptosis inducing factor, mitochondria associated 3
11216	AKAP10	1	1	0	2	A-kinase anchoring protein 10
57016	AKR1B10	1	1	0	2	aldo-keto reductase family 1 member B10
8574	AKR7A2	1	1	0	2	aldo-keto reductase family 7 member A2
212	ALAS2	1	1	0	2	5'-aminolevulinate synthase 2
10840	ALDH1L1	1	1	0	2	aldehyde dehydrogenase 1 family member L1
217	ALDH2	1	1	0	2	aldehyde dehydrogenase 2 family (mitochondrial)
224	ALDH3A2	1	1	0	2	aldehyde dehydrogenase 3 family member A2
8846	ALKBH1	1	1	0	2	alkB homolog 1, histone H2A dioxygenase
221120	ALKBH3	1	1	0	2	alkB homolog 3, alpha-ketoglutaratedependent dioxygenase
84266	ALKBH7	1	1	0	2	alkB homolog 7
23600	AMACR	1	1	0	2	alpha-methylacyl-CoA racemase
275	AMT	1	1	0	2	aminomethyltransferase
90806	ANGEL2	1	1	0	2	angel homolog 2
27301	APEX2	1	1	0	2	apurinic/apyrimidinic endodeoxyribonuclease 2
84334	APOPT1	1	1	0	2	apoptogenic 1, mitochondrial
381	ARF5	1	1	0	2	ADP ribosylation factor 5
384	ARG2	1	1	0	2	arginase 2
402	ARL2	1	1	0	2	ADP ribosylation factor like GTPase 2
387715	ARMS2	1	1	0	2	age-related maculopathy susceptibility 2
56624	ASAH2	1	1	0	2	N-acylsphingosine amidohydrolase 2
471	ATIC	1	1	0	2	5-aminoimidazole-4-carboxamide ribonucleotide formyltransferase/IMP cyclohydrolase
57205	ATP10D	1	1	0	2	ATPase phospholipid transporting 10D (putative)
91419	ATP23	1	1	0	2	ATP23 metallopeptidase and ATP synthase assembly factor homolog
516	ATP5G1	1	1	0	2	ATP synthase, H+ transporting, mitochondrial Fo complex subunit C1 (subunit 9)
517	ATP5G2	1	1	0	2	ATP synthase, H+ transporting, mitochondrial Fo complex subunit C2 (subunit 9)
518	ATP5G3	1	1	0	2	ATP synthase, H+ transporting, mitochondrial Fo complex subunit C3 (subunit 9)
100526740	ATP5J2-PTCD1	1	1	0	2	ATP5J2-PTCD1 readthrough
55101	ATP5SL	1	1	0	2	ATP5S like
6311	ATXN2	1	1	0	2	ataxin 2
572	BAD	1	1	0	2	BCL2 associated agonist of cell death
578	BAK1	1	1	0	2	BCL2 antagonist/killer 1
596	BCL2	1	1	0	2	BCL2, apoptosis regulator
598	BCL2L1	1	1	0	2	BCL2 like 1
599	BCL2L2	1	1	0	2	BCL2 like 2
622	BDH1	1	1	0	2	3-hydroxybutyrate dehydrogenase 1
637	BID	1	1	0	2	BH3 interacting domain death agonist
2647	BLOC1S1	1	1	0	2	biogenesis of lysosomal organelles complex 1 subunit 1
665	BNIP3L	1	1	0	2	BCL2 interacting protein 3 like
51027	BOLA1	1	1	0	2	bolA family member 1
11067	C10orf10	1	1	0	2	chromosome 10 open reading frame 10
60314	C12orf10	1	1	0	2	chromosome 12 open reading frame 10
91574	C12orf65	1	1	0	2	chromosome 12 open reading frame 65
80017	C14orf159	1	1	0	2	chromosome 14 open reading frame 159
123207	C15orf40	1	1	0	2	chromosome 15 open reading frame 40
84419	C15orf48	1	1	0	2	chromosome 15 open reading frame 48
145853	C15orf61	1	1	0	2	chromosome 15 open reading frame 61
283951	C16orf91	1	1	0	2	chromosome 16 open reading frame 91
55969	C20orf24	1	1	0	2	chromosome 20 open reading frame 24
205327	C2orf69	1	1	0	2	chromosome 2 open reading frame 69
285315	C3orf33	1	1	0	2	chromosome 3 open reading frame 33
401207	C5orf63	1	1	0	2	chromosome 5 open reading frame 63
221545	C6orf136	1	1	0	2	chromosome 6 open reading frame 136
763	CA5A	1	1	0	2	carbonic anhydrase 5A
11238	CA5B	1	1	0	2	carbonic anhydrase 5B
841	CASP8	1	1	0	2	caspase 8
847	CAT	1	1	0	2	catalase
874	CBR3	1	1	0	2	carbonyl reductase 3
10574	CCT7	1	1	0	2	chaperonin containing TCP1 subunit 7
995	CDC25C	1	1	0	2	cell division cycle 25C
84902	CEP89	1	1	0	2	centrosomal protein 89
400916	CHCHD10	1	1	0	2	coiled-coil-helix-coiled-coil-helix domain containing 10
84269	CHCHD5	1	1	0	2	coiled-coil-helix-coiled-coil-helix domain containing 5
79145	CHCHD7	1	1	0	2	coiled-coil-helix-coiled-coil-helix domain containing 7
55349	CHDH	1	1	0	2	choline dehydrogenase
56994	CHPT1	1	1	0	2	choline phosphotransferase 1
493856	CISD2	1	1	0	2	CDGSH iron sulfur domain 2
1159	CKMT1B	1	1	0	2	creatine kinase, mitochondrial 1B
1160	CKMT2	1	1	0	2	creatine kinase, mitochondrial 2
25932	CLIC4	1	1	0	2	chloride intracellular channel 4
171425	CLYBL	1	1	0	2	citrate lyase beta like
56942	CMC2	1	1	0	2	C-X9-C motif containing 2
100272147	CMC4	1	1	0	2	C-X9-C motif containing 4
129607	CMPK2	1	1	0	2	cytidine/uridine monophosphate kinase 2
493753	COA5	1	1	0	2	cytochrome c oxidase assembly factor 5
80347	COASY	1	1	0	2	Coenzyme A synthase
1312	COMT	1	1	0	2	catechol-O-methyltransferase
118881	COMTD1	1	1	0	2	catechol-O-methyltransferase domain containing 1
93058	COQ10A	1	1	0	2	coenzyme Q10A
80219	COQ10B	1	1	0	2	coenzyme Q10B
27235	COQ2	1	1	0	2	coenzyme Q2, polyprenyltransferase
51117	COQ4	1	1	0	2	coenzyme Q4
79934	COQ8B	1	1	0	2	coenzyme Q8B
1352	COX10	1	1	0	2	COX10, heme A:farnesyltransferase cytochrome c oxidase assembly factor
84987	COX14	1	1	0	2	COX14, cytochrome c oxidase assembly factor
51241	COX16	1	1	0	2	COX16, cytochrome c oxidase assembly homolog
285521	COX18	1	1	0	2	COX18, cytochrome c oxidase assembly factor
84701	COX4I2	1	1	0	2	cytochrome c oxidase subunit 4I2
1337	COX6A1	1	1	0	2	cytochrome c oxidase subunit 6A1
1339	COX6A2	1	1	0	2	cytochrome c oxidase subunit 6A2
125965	COX6B2	1	1	0	2	cytochrome c oxidase subunit 6B2
1346	COX7A1	1	1	0	2	cytochrome c oxidase subunit 7A1
1349	COX7B	1	1	0	2	cytochrome c oxidase subunit 7B
341947	COX8C	1	1	0	2	cytochrome c oxidase subunit 8C
1375	CPT1B	1	1	0	2	carnitine palmitoyltransferase 1B
126129	CPT1C	1	1	0	2	carnitine palmitoyltransferase 1C
54675	CRLS1	1	1	0	2	cardiolipin synthase 1
54677	CROT	1	1	0	2	carnitine O-octanoyltransferase
1407	CRY1	1	1	0	2	cryptochrome circadian clock 1
1528	CYB5A	1	1	0	2	cytochrome b5 type A
80777	CYB5B	1	1	0	2	cytochrome b5 type B
51706	CYB5R1	0	1	1	2	cytochrome b5 reductase 1
51700	CYB5R2	1	1	0	2	cytochrome b5 reductase 2
1727	CYB5R3	1	1	0	2	cytochrome b5 reductase 3
1583	CYP11A1	1	1	0	2	cytochrome P450 family 11 subfamily A member 1
1585	CYP11B2	1	1	0	2	cytochrome P450 family 11 subfamily B member 2
1591	CYP24A1	1	1	0	2	cytochrome P450 family 24 subfamily A member 1
1593	CYP27A1	1	1	0	2	cytochrome P450 family 27 subfamily A member 1
1594	CYP27B1	1	1	0	2	cytochrome P450 family 27 subfamily B member 1
4519	CYTB	1	1	0	2	cytochrome b
728294	D2HGDH	1	1	0	2	D-2-hydroxyglutarate dehydrogenase
1622	DBI	1	1	0	2	diazepam binding inhibitor, acyl-CoA binding protein
79877	DCAKD	1	1	0	2	dephospho-CoA kinase domain containing
23576	DDAH1	1	1	0	2	dimethylarginine dimethylaminohydrolase 1
1716	DGUOK	1	1	0	2	deoxyguanosine kinase
1718	DHCR24	1	1	0	2	24-dehydrocholesterol reductase
115817	DHRS1	1	1	0	2	dehydrogenase/reductase 1
25979	DHRS7B	1	1	0	2	dehydrogenase/reductase 7B
207063	DHRSX	1	1	0	2	dehydrogenase/reductase X-linked
29958	DMGDH	1	1	0	2	dimethylglycine dehydrogenase
1760	DMPK	1	1	0	2	dystrophia myotonica protein kinase
1763	DNA2	1	1	0	2	DNA replication helicase/nuclease 2
54943	DNAJC28	1	1	0	2	DnaJ heat shock protein family (Hsp40) member C28
84277	DNAJC30	1	1	0	2	DnaJ heat shock protein family (Hsp40) member C30
3338	DNAJC4	1	1	0	2	DnaJ heat shock protein family (Hsp40) member C4
728489	DNLZ	1	1	0	2	DNL-type zinc finger
10059	DNM1L	1	1	0	2	dynamin 1 like
78986	DUSP26	1	1	0	2	dual specificity phosphatase 26
1854	DUT	1	1	0	2	deoxyuridine triphosphatase
55862	ECHDC1	1	1	0	2	ethylmalonyl-CoA decarboxylase 1
55268	ECHDC2	1	1	0	2	enoyl-CoA hydratase domain containing 2
79746	ECHDC3	1	1	0	2	enoyl-CoA hydratase domain containing 3
10455	ECI2	1	1	0	2	enoyl-CoA delta isomerase 2
60678	EEFSEC	1	1	0	2	eukaryotic elongation factor, selenocysteine-tRNA specific
80303	EFHD1	1	1	0	2	EF-hand domain family member D1
1962	EHHADH	1	1	0	2	enoyl-CoA hydratase and 3-hydroxyacyl CoA dehydrogenase
9694	EMC2	1	1	0	2	ER membrane protein complex subunit 2
2021	ENDOG	1	1	0	2	endonuclease G
2053	EPHX2	1	1	0	2	epoxide hydrolase 2
144363	ETFRF1	1	1	0	2	electron transfer flavoprotein regulatory factor 1
9941	EXOG	1	1	0	2	exo/endonuclease G
2168	FABP1	1	1	0	2	fatty acid binding protein 1
222234	FAM185A	1	1	0	2	family with sequence similarity 185 member A
116151	FAM210B	1	1	0	2	family with sequence similarity 210 member B
84293	FAM213A	1	1	0	2	family with sequence similarity 213 member A
2194	FASN	1	1	0	2	fatty acid synthase
10922	FASTK	1	1	0	2	Fas activated serine/threonine kinase
79675	FASTKD1	1	1	0	2	FAST kinase domains 1
26235	FBXL4	1	1	0	2	F-box and leucine rich repeat protein 4
2224	FDPS	1	1	0	2	farnesyl diphosphate synthase
112812	FDX1L	1	1	0	2	ferredoxin 1 like
2272	FHIT	1	1	0	2	fragile histidine triad
23770	FKBP8	1	1	0	2	FK506 binding protein 8
154791	FMC1	1	1	0	2	formation of mitochondrial complex V assembly factor 1 homolog
2356	FPGS	1	1	0	2	folylpolyglutamate synthase
2495	FTH1	1	1	0	2	ferritin heavy chain 1
94033	FTMT	1	1	0	2	ferritin mitochondrial
139341	FUNDC1	1	1	0	2	FUN14 domain containing 1
2597	GAPDH	1	1	0	2	glyceraldehyde-3-phosphate dehydrogenase
2617	GARS	1	1	0	2	glycyl-tRNA synthetase
2628	GATM	1	1	0	2	glycine amidinotransferase
2671	GFER	1	1	0	2	growth factor, augmenter of liver regeneration
2731	GLDC	1	1	0	2	glycine decarboxylase
51031	GLOD4	1	1	0	2	glyoxalase domain containing 4
27165	GLS2	1	1	0	2	glutaminase 2
10249	GLYAT	1	1	0	2	glycine-N-acyltransferase
132158	GLYCTK	1	1	0	2	glycerate kinase
2787	GNG5	1	1	0	2	G protein subunit gamma 5
64083	GOLPH3	1	1	0	2	golgi phosphoprotein 3
57678	GPAM	1	1	0	2	glycerol-3-phosphate acyltransferase, mitochondrial
2821	GPI	1	1	0	2	glucose-6-phosphate isomerase
2876	GPX1	1	1	0	2	glutathione peroxidase 1
2879	GPX4	1	1	0	2	glutathione peroxidase 4
373156	GSTK1	1	1	0	2	glutathione S-transferase kappa 1
9446	GSTO1	1	1	0	2	glutathione S-transferase omega 1
2954	GSTZ1	1	1	0	2	glutathione S-transferase zeta 1
51179	HAO2	1	1	0	2	hydroxyacid oxidase 2
81932	HDHD3	1	1	0	2	haloacid dehalogenase like hydrolase domain containing 3
50865	HEBP1	1	1	0	2	heme binding protein 1
51409	HEMK1	1	1	0	2	HemK methyltransferase family member 1
25994	HIGD1A	1	1	0	2	HIG1 hypoxia inducible domain family member 1A
192286	HIGD2A	1	1	0	2	HIG1 hypoxia inducible domain family member 2A
3094	HINT1	1	1	0	2	histidine triad nucleotide binding protein 1
135114	HINT3	1	1	0	2	histidine triad nucleotide binding protein 3
3145	HMBS	1	1	0	2	hydroxymethylbilane synthase
3158	HMGCS2	1	1	0	2	3-hydroxy-3-methylglutaryl-CoA synthase 2
112817	HOGA1	1	1	0	2	4-hydroxy-2-oxoglutarate aldolase 1
3295	HSD17B4	1	1	0	2	hydroxysteroid 17-beta dehydrogenase 4
27129	HSPB7	1	1	0	2	heat shock protein family B (small) member 7
10553	HTATIP2	1	1	0	2	HIV-1 Tat interactive protein 2
3416	IDE	1	1	0	2	insulin degrading enzyme
3417	IDH1	1	1	0	2	isocitrate dehydrogenase (NADP(+)) 1, cytosolic
3422	IDI1	1	1	0	2	isopentenyl-diphosphate delta isomerase 1
3429	IFI27	1	1	0	2	interferon alpha inducible protein 27
196294	IMMP1L	1	1	0	2	inner mitochondrial membrane peptidase subunit 1
83943	IMMP2L	1	1	0	2	inner mitochondrial membrane peptidase subunit 2
122961	ISCA2	1	1	0	2	iron-sulfur cluster assembly 2
9703	KIAA0100	1	1	0	2	KIAA0100
9812	KIAA0141	1	1	0	2	KIAA0141
23095	KIF1B	1	1	0	2	kinesin family member 1B
8564	KMO	1	1	0	2	kynurenine 3-monooxygenase
246269	LACE1	1	1	0	2	lactation elevated 1
51110	LACTB2	1	1	0	2	lactamase beta 2
92483	LDHAL6B	1	1	0	2	lactate dehydrogenase A like 6B
3945	LDHB	1	1	0	2	lactate dehydrogenase B
197257	LDHD	1	1	0	2	lactate dehydrogenase D
137994	LETM2	1	1	0	2	leucine zipper and EF-hand containing transmembrane protein 2
11019	LIAS	1	1	0	2	lipoic acid synthetase
51601	LIPT1	1	1	0	2	lipoyltransferase 1
387787	LIPT2	1	1	0	2	lipoyl(octanoyl) transferase 2 (putative)
83752	LONP2	1	1	0	2	lon peptidase 2, peroxisomal
127018	LYPLAL1	1	1	0	2	lysophospholipase like 1
57149	LYRM1	1	1	0	2	LYR motif containing 1
57226	LYRM2	1	1	0	2	LYR motif containing 2
201229	LYRM9	1	1	0	2	LYR motif containing 9
4128	MAOA	1	1	0	2	monoamine oxidase A
4129	MAOB	1	1	0	2	monoamine oxidase B
84331	MCRIP2	1	1	0	2	MAPK regulated corepressor interacting protein 2
55013	MCUB	1	1	0	2	mitochondrial calcium uniporter dominant negative beta subunit
4190	MDH1	1	1	0	2	malate dehydrogenase 1
4199	ME1	1	1	0	2	malic enzyme 1
10873	ME3	1	1	0	2	malic enzyme 3
254042	METAP1D	1	1	0	2	methionyl aminopeptidase type 1D, mitochondrial
64745	METTL17	1	1	0	2	methyltransferase like 17
29081	METTL5	1	1	0	2	methyltransferase like 5
79828	METTL8	1	1	0	2	methyltransferase like 8
84709	MGARP	1	1	0	2	mitochondria localized glutamic acid rich protein
4257	MGST1	1	1	0	2	microsomal glutathione S-transferase 1
54471	MIEF1	1	1	0	2	mitochondrial elongation factor 1
4292	MLH1	1	1	0	2	mutL homolog 1
23417	MLYCD	1	1	0	2	malonyl-CoA decarboxylase
25974	MMACHC	1	1	0	2	methylmalonic aciduria (cobalamin deficiency) cblC type, with homocystinuria
27249	MMADHC	1	1	0	2	methylmalonic aciduria and homocystinuria, cblD type
4337	MOCS1	1	1	0	2	molybdenum cofactor synthesis 1
51660	MPC1	1	1	0	2	mitochondrial pyruvate carrier 1
347411	MPC1L	1	1	0	2	mitochondrial pyruvate carrier 1-like
4358	MPV17	1	1	0	2	MPV17, mitochondrial inner membrane protein
255027	MPV17L	1	1	0	2	MPV17 mitochondrial inner membrane protein like
84769	MPV17L2	1	1	0	2	MPV17 mitochondrial inner membrane protein like 2
4482	MSRA	1	1	0	2	methionine sulfoxide reductase A
22921	MSRB2	1	1	0	2	methionine sulfoxide reductase B2
253827	MSRB3	1	1	0	2	methionine sulfoxide reductase B3
4515	MTCP1	1	1	0	2	mature T-cell proliferation 1
7978	MTERF1	1	1	0	2	mitochondrial transcription termination factor 1
80298	MTERF2	1	1	0	2	mitochondrial transcription termination factor 2
130916	MTERF4	1	1	0	2	mitochondrial transcription termination factor 4
123263	MTFMT	1	1	0	2	mitochondrial methionyl-tRNA formyltransferase
56181	MTFR1L	1	1	0	2	mitochondrial fission regulator 1 like
4522	MTHFD1	1	1	0	2	methylenetetrahydrofolate dehydrogenase, cyclohydrolase and formyltetrahydrofolate synthetase 1
441024	MTHFD2L	1	1	0	2	methylenetetrahydrofolate dehydrogenase (NADP+ dependent) 2-like
9617	MTRF1	1	1	0	2	mitochondrial translation release factor 1
54516	MTRF1L	1	1	0	2	mitochondrial translational release factor 1 like
4595	MUTYH	1	1	0	2	mutY DNA glycosylase
162417	NAGS	1	1	0	2	N-acetylglutamate synthase
4077	NBR1	1	1	0	2	NBR1, autophagy cargo receptor
57552	NCEH1	1	1	0	2	neutral cholesterol ester hydrolase 1
8031	NCOA4	1	1	0	2	nuclear receptor coactivator 4
4535	ND1	1	1	0	2	NADH dehydrogenase, subunit 1 (complex I)
4536	ND2	1	1	0	2	MTND2
4537	ND3	1	1	0	2	NADH dehydrogenase, subunit 3 (complex I)
4539	ND4L	1	1	0	2	NADH dehydrogenase, subunit 4L (complex I)
4541	ND6	1	1	0	2	NADH dehydrogenase, subunit 6 (complex I)
4694	NDUFA1	1	1	0	2	NADH:ubiquinone oxidoreductase subunit A1
79133	NDUFAF5	1	1	0	2	NADH:ubiquinone oxidoreductase complex assembly factor 5
284184	NDUFAF8	1	1	0	2	NADH:ubiquinone oxidoreductase complex assembly factor 8
4707	NDUFB1	1	1	0	2	NADH:ubiquinone oxidoreductase subunit B1
4708	NDUFB2	1	1	0	2	NADH:ubiquinone oxidoreductase subunit B2
129807	NEU4	1	1	0	2	neuraminidase 4
60491	NIF3L1	1	1	0	2	NGG1 interacting factor 3 like 1
55335	NIPSNAP3B	1	1	0	2	nipsnap homolog 3B
79671	NLRX1	1	1	0	2	NLR family member X1
10201	NME6	1	1	0	2	NME/NM23 nucleoside diphosphate kinase 6
349565	NMNAT3	1	1	0	2	nicotinamide nucleotide adenylyltransferase 3
4898	NRDC	1	1	0	2	nardilysin convertase
63899	NSUN3	1	1	0	2	NOP2/Sun RNA methyltransferase family member 3
30833	NT5C	1	1	0	2	5', 3'-nucleotidase, cytosolic
51559	NT5DC3	1	1	0	2	5'-nucleotidase domain containing 3
56953	NT5M	1	1	0	2	5',3'-nucleotidase, mitochondrial
4913	NTHL1	1	1	0	2	nth like DNA glycosylase 1
80224	NUBPL	1	1	0	2	nucleotide binding protein like
25961	NUDT13	1	1	0	2	nudix hydrolase 13
318	NUDT2	1	1	0	2	nudix hydrolase 2
11164	NUDT5	1	1	0	2	nudix hydrolase 5
11162	NUDT6	1	1	0	2	nudix hydrolase 6
254552	NUDT8	1	1	0	2	nudix hydrolase 8
84033	OBSCN	1	1	0	2	obscurin, cytoskeletal calmodulin and titin-interacting RhoGEF
132299	OCIAD2	1	1	0	2	OCIA domain containing 2
55753	OGDHL	1	1	0	2	oxoglutarate dehydrogenase-like
4968	OGG1	1	1	0	2	8-oxoguanine DNA glycosylase
114876	OSBPL1A	1	1	0	2	oxysterol binding protein like 1A
5009	OTC	1	1	0	2	ornithine carbamoyltransferase
55074	OXR1	1	1	0	2	oxidation resistance 1
140886	PABPC5	1	1	0	2	poly(A) binding protein cytoplasmic 5
11252	PACSIN2	1	1	0	2	protein kinase C and casein kinase substrate in neurons 2
10606	PAICS	1	1	0	2	phosphoribosylaminoimidazole carboxylase and phosphoribosylaminoimidazolesuccinocarboxamide synthase
57144	PAK5	1	1	0	2	p21 (RAC1) activated kinase 5
51025	PAM16	1	1	0	2	presequence translocase associated motor 16 homolog
80025	PANK2	1	1	0	2	pantothenate kinase 2
11315	PARK7	1	1	0	2	Parkinsonism associated deglycase
55486	PARL	1	1	0	2	presenilin associated rhomboid like
25973	PARS2	1	1	0	2	prolyl-tRNA synthetase 2, mitochondrial (putative)
84105	PCBD2	1	1	0	2	pterin-4 alpha-carbinolamine dehydratase 2
5161	PDHA2	1	1	0	2	pyruvate dehydrogenase (lipoamide) alpha 2
5163	PDK1	1	1	0	2	pyruvate dehydrogenase kinase 1
5165	PDK3	1	1	0	2	pyruvate dehydrogenase kinase 3
5166	PDK4	1	1	0	2	pyruvate dehydrogenase kinase 4
57546	PDP2	1	1	0	2	pyruvate dehyrogenase phosphatase catalytic subunit 2
23590	PDSS1	1	1	0	2	decaprenyl diphosphate synthase subunit 1
100131801	PET100	1	1	0	2	PET100 homolog
100303755	PET117	1	1	0	2	PET117 homolog
8799	PEX11B	1	1	0	2	peroxisomal biogenesis factor 11 beta
5264	PHYH	1	1	0	2	phytanoyl-CoA 2-hydroxylase
5297	PI4KA	1	1	0	2	phosphatidylinositol 4-kinase alpha
9463	PICK1	1	1	0	2	protein interacting with PRKCA 1
80119	PIF1	1	1	0	2	PIF1 5'-to-3' DNA helicase
65018	PINK1	1	1	0	2	PTEN induced putative kinase 1
5313	PKLR	1	1	0	2	pyruvate kinase, liver and RBC
55848	PLGRKT	1	1	0	2	plasminogen receptor with a C-terminal lysine
5366	PMAIP1	1	1	0	2	phorbol-12-myristate-13-acetate-induced protein 1
50640	PNPLA8	1	1	0	2	patatin like phospholipase domain containing 8
55163	PNPO	1	1	0	2	pyridoxamine 5'-phosphate oxidase
152926	PPM1K	1	1	0	2	protein phosphatase, Mg2+/Mn2+ dependent 1K
160760	PPTC7	1	1	0	2	PTC7 protein phosphatase homolog
23398	PPWD1	1	1	0	2	peptidylprolyl isomerase domain and WD repeat containing 1
7001	PRDX2	1	1	0	2	peroxiredoxin 2
9588	PRDX6	1	1	0	2	peroxiredoxin 6
27166	PRELID1	1	1	0	2	PRELI domain containing 1
153768	PRELID2	1	1	0	2	PRELI domain containing 2
10650	PRELID3A	1	1	0	2	PRELI domain containing 3A
51012	PRELID3B	1	1	0	2	PRELI domain containing 3B
9581	PREPL	1	1	0	2	prolyl endopeptidase-like
5625	PRODH	1	1	0	2	proline dehydrogenase 1
58510	PRODH2	1	1	0	2	proline dehydrogenase 2
11212	PROSC	1	1	0	2	proline synthetase cotranscribed homolog (bacterial)
167681	PRSS35	1	1	0	2	protease, serine 35
5687	PSMA6	1	1	0	2	proteasome subunit alpha 6
118672	PSTK	1	1	0	2	phosphoseryl-tRNA kinase
80142	PTGES2	1	1	0	2	prostaglandin E synthase 2
5775	PTPN4	1	1	0	2	protein tyrosine phosphatase, non-receptor type 4
51651	PTRH2	1	1	0	2	peptidyl-tRNA hydrolase 2
5805	PTS	1	1	0	2	6-pyruvoyltetrahydropterin synthase
126789	PUSL1	1	1	0	2	pseudouridylate synthase-like 1
5827	PXMP2	1	1	0	2	peroxisomal membrane protein 2
11264	PXMP4	1	1	0	2	peroxisomal membrane protein 4
100996939	PYURF	1	1	0	2	PIGY upstream reading frame
26056	RAB11FIP5	1	1	0	2	RAB11 family interacting protein 5
53917	RAB24	1	1	0	2	RAB24, member RAS oncogene family
10981	RAB32	1	1	0	2	RAB32, member RAS oncogene family
11021	RAB35	1	1	0	2	RAB35, member RAS oncogene family
5917	RARS	1	1	0	2	arginyl-tRNA synthetase
79863	RBFA	1	1	0	2	ribosome binding factor A (putative)
51109	RDH11	1	1	0	2	retinol dehydrogenase 11 (all-trans/9-cis/11-cis)
57665	RDH14	1	1	0	2	retinol dehydrogenase 14 (all-trans/9-cis/11-cis)
9401	RECQL4	1	1	0	2	RecQ like helicase 4
55312	RFK	1	1	0	2	riboflavin kinase
246243	RNASEH1	1	1	0	2	ribonuclease H1
22934	RPIA	1	1	0	2	ribose 5-phosphate isomerase A
55316	RSAD1	1	1	0	2	radical S-adenosyl methionine domain containing 1
1757	SARDH	1	1	0	2	sarcosine dehydrogenase
51097	SCCPDH	1	1	0	2	saccharopine dehydrogenase (putative)
6342	SCP2	1	1	0	2	sterol carrier protein 2
644096	SDHAF1	1	1	0	2	succinate dehydrogenase complex assembly factor 1
57001	SDHAF3	1	1	0	2	succinate dehydrogenase complex assembly factor 3
135154	SDHAF4	1	1	0	2	succinate dehydrogenase complex assembly factor 4
113675	SDSL	1	1	0	2	serine dehydratase like
79048	SECISBP2	1	1	0	2	SECIS binding protein 2
83642	SELENOO	1	1	0	2	selenoprotein O
5414	SEPT4	1	1	0	2	septin 4
84947	SERAC1	1	1	0	2	serine active site containing 1
253190	SERHL2	1	1	0	2	serine hydrolase-like 2
133383	SETD9	1	1	0	2	SET domain containing 9
94097	SFXN5	1	1	0	2	sideroflexin 5
6470	SHMT1	1	1	0	2	serine hydroxymethyltransferase 1
23410	SIRT3	1	1	0	2	sirtuin 3
23409	SIRT4	1	1	0	2	sirtuin 4
6566	SLC16A1	1	1	0	2	solute carrier family 16 member 1
162515	SLC16A11	1	1	0	2	solute carrier family 16 member 11
9194	SLC16A7	1	1	0	2	solute carrier family 16 member 7
6583	SLC22A4	1	1	0	2	solute carrier family 22 member 4
9016	SLC25A14	1	1	0	2	solute carrier family 25 member 14
8034	SLC25A16	1	1	0	2	solute carrier family 25 member 16
10478	SLC25A17	1	1	0	2	solute carrier family 25 member 17
83733	SLC25A18	1	1	0	2	solute carrier family 25 member 18
788	SLC25A20	1	1	0	2	solute carrier family 25 member 20
89874	SLC25A21	1	1	0	2	solute carrier family 25 member 21
79085	SLC25A23	1	1	0	2	solute carrier family 25 member 23
115286	SLC25A26	1	1	0	2	solute carrier family 25 member 26
9481	SLC25A27	1	1	0	2	solute carrier family 25 member 27
81894	SLC25A28	1	1	0	2	solute carrier family 25 member 28
123096	SLC25A29	1	1	0	2	solute carrier family 25 member 29
253512	SLC25A30	1	1	0	2	solute carrier family 25 member 30
83447	SLC25A31	1	1	0	2	solute carrier family 25 member 31
84275	SLC25A33	1	1	0	2	solute carrier family 25 member 33
284723	SLC25A34	1	1	0	2	solute carrier family 25 member 34
55186	SLC25A36	1	1	0	2	solute carrier family 25 member 36
51312	SLC25A37	1	1	0	2	solute carrier family 25 member 37
54977	SLC25A38	1	1	0	2	solute carrier family 25 member 38
51629	SLC25A39	1	1	0	2	solute carrier family 25 member 39
284427	SLC25A41	1	1	0	2	solute carrier family 25 member 41
284439	SLC25A42	1	1	0	2	solute carrier family 25 member 42
203427	SLC25A43	1	1	0	2	solute carrier family 25 member 43
9673	SLC25A44	1	1	0	2	solute carrier family 25 member 44
283130	SLC25A45	1	1	0	2	solute carrier family 25 member 45
283600	SLC25A47	1	1	0	2	solute carrier family 25 member 47
153328	SLC25A48	1	1	0	2	solute carrier family 25 member 48
92014	SLC25A51	1	1	0	2	solute carrier family 25 member 51
401612	SLC25A53	1	1	0	2	solute carrier family 25 member 53
55676	SLC30A6	1	1	0	2	solute carrier family 30 member 6
10463	SLC30A9	1	1	0	2	solute carrier family 30 member 9
2542	SLC37A4	1	1	0	2	solute carrier family 37 member 4
91689	SMDT1	1	1	0	2	single-pass membrane protein with aspartate rich tail 1
9342	SNAP29	1	1	0	2	synaptosome associated protein 29
27044	SND1	1	1	0	2	staphylococcal nuclease and tudor domain containing 1
6647	SOD1	1	1	0	2	superoxide dismutase 1, soluble
219938	SPATA19	1	1	0	2	spermatogenesis associated 19
64847	SPATA20	1	1	0	2	spermatogenesis associated 20
6687	SPG7	1	1	0	2	SPG7, paraplegin matrix AAA peptidase subunit
9517	SPTLC2	1	1	0	2	serine palmitoyltransferase long chain base subunit 2
6770	STAR	1	1	0	2	steroidogenic acute regulatory protein
56910	STARD7	1	1	0	2	StAR related lipid transfer domain containing 7
2040	STOM	1	1	0	2	stomatin
9399	STOML1	1	1	0	2	stomatin like 1
55014	STX17	1	1	0	2	syntaxin 17
79783	SUGCT	1	1	0	2	succinyl-CoA:glutarate-CoA transferase
6821	SUOX	1	1	0	2	sulfite oxidase
6897	TARS	1	1	0	2	threonyl-tRNA synthetase
285343	TCAIM	1	1	0	2	T-cell activation inhibitor, mitochondrial
84260	TCHP	1	1	0	2	trichoplein keratin filament binding
10312	TCIRG1	1	1	0	2	T-cell immune regulator 1, ATPase H+ transporting V0 subunit a3
11022	TDRKH	1	1	0	2	tudor and KH domain containing
1678	TIMM8A	1	1	0	2	translocase of inner mitochondrial membrane 8 homolog A (yeast)
7084	TK2	1	1	0	2	thymidine kinase 2, mitochondrial
7086	TKT	1	1	0	2	transketolase
51643	TMBIM4	1	1	0	2	transmembrane BAX inhibitor motif containing 4
55260	TMEM143	1	1	0	2	transmembrane protein 143
80775	TMEM177	1	1	0	2	transmembrane protein 177
374882	TMEM205	1	1	0	2	transmembrane protein 205
55217	TMLHE	1	1	0	2	trimethyllysine hydroxylase, epsilon
9804	TOMM20	1	1	0	2	translocase of outer mitochondrial membrane 20
10953	TOMM34	1	1	0	2	translocase of outer mitochondrial membrane 34
84134	TOMM40L	1	1	0	2	translocase of outer mitochondrial membrane 40 like
100188893	TOMM6	1	1	0	2	translocase of outer mitochondrial membrane 6
54543	TOMM7	1	1	0	2	translocase of outer mitochondrial membrane 7
116447	TOP1MT	1	1	0	2	topoisomerase (DNA) I, mitochondrial
7167	TPI1	1	1	0	2	triosephosphate isomerase 1
55621	TRMT1	1	1	0	2	tRNA methyltransferase 1
60487	TRMT11	1	1	0	2	tRNA methyltransferase 11 homolog
79979	TRMT2B	1	1	0	2	tRNA methyltransferase 2 homolog B
100131187	TSTD1	1	1	0	2	thiosulfate sulfurtransferase like domain containing 1
100130890	TSTD3	1	1	0	2	thiosulfate sulfurtransferase (rhodanese)-like domain containing 3
54902	TTC19	1	1	0	2	tetratricopeptide repeat domain 19
10381	TUBB3	1	1	0	2	tubulin beta 3 class III
51060	TXNDC12	1	1	0	2	thioredoxin domain containing 12
7296	TXNRD1	1	1	0	2	thioredoxin reductase 1
219743	TYSND1	1	1	0	2	trypsin domain containing 1
7350	UCP1	1	1	0	2	uncoupling protein 1
7351	UCP2	1	1	0	2	uncoupling protein 2
7352	UCP3	1	1	0	2	uncoupling protein 3
7374	UNG	1	1	0	2	uracil DNA glycosylase
10975	UQCR11	1	1	0	2	ubiquinol-cytochrome c reductase, complex III subunit XI
124997	WDR81	1	1	0	2	WD repeat domain 81
284273	ZADH2	1	1	0	2	zinc binding alcohol dehydrogenase domain containing 2
641371	ACOT1	0	0	1	1	acyl-CoA thioesterase 1
51703	ACSL5	0	1	0	1	acyl-CoA synthetase long-chain family member 5
54936	ADPRHL2	0	0	1	1	ADP-ribosylhydrolase like 2
158	ADSL	0	1	0	1	adenylosuccinate lyase
54840	APTX	0	1	0	1	aprataxin
55156	ARMC1	0	0	1	1	armadillo repeat containing 1
55028	C17orf80	0	0	1	1	chromosome 17 open reading frame 80
51654	CDK5RAP1	0	0	1	1	CDK5 regulatory subunit associated protein 1
100505876	CEBPZOS	0	0	1	1	CEBPZ opposite strand
22995	CEP152	0	0	1	1	centrosomal protein 152
22856	CHSY1	0	0	1	1	chondroitin sulfate synthase 1
79585	CORO7	0	0	1	1	coronin 7
90353	CTU1	0	1	0	1	cytosolic thiouridylase subunit 1
55218	EXD2	0	0	1	1	exonuclease 3'-5' domain containing 2
134145	FAM173B	0	0	1	1	family with sequence similarity 173 member B
2237	FEN1	0	1	0	1	flap structure-specific endonuclease 1
2747	GLUD2	0	1	0	1	glutamate dehydrogenase 2
2819	GPD1	0	1	0	1	glycerol-3-phosphate dehydrogenase 1
156	GRK2	0	1	0	1	G protein-coupled receptor kinase 2
51020	HDDC2	0	1	0	1	HD domain containing 2
84842	HPDL	0	0	1	1	4-hydroxyphenylpyruvate dioxygenase like
3283	HSD3B1	0	1	0	1	hydroxy-delta-5-steroid dehydrogenase, 3 beta- and steroid delta-isomerase 1
4141	MARS	0	1	0	1	methionyl-tRNA synthetase
11282	MGAT4B	0	0	1	1	mannosyl (alpha-1,3-)-glycoprotein beta-1,4-N-acetylglucosaminyltransferase, isozyme B
286097	MICU3	0	1	0	1	mitochondrial calcium uptake family member 3
374986	MIGA1	0	0	1	1	mitoguardin 1
6945	MLX	0	0	1	1	MLX, MAX dimerization protein
345778	MTX3	0	0	1	1	metaxin 3
80179	MYO19	0	0	1	1	myosin XIX
4677	NARS	0	1	0	1	asparaginyl-tRNA synthetase
56901	NDUFA4L2	0	1	0	1	NDUFA4, mitochondrial complex associated like 2
4830	NME1	0	1	0	1	NME/NM23 nucleoside diphosphate kinase 1
654364	NME1-NME2	0	1	0	1	NME1-NME2 readthrough
4831	NME2	0	1	0	1	NME/NM23 nucleoside diphosphate kinase 2
51251	NT5C3A	0	0	1	1	5'-nucleotidase, cytosolic IIIA
64064	OXCT2	0	1	0	1	3-oxoacid CoA-transferase 2
5071	PARK2	0	1	0	1	parkin RBR E3 ubiquitin protein ligase
5255	PHKA1	0	0	1	1	phosphorylase kinase regulatory subunit alpha 1
84457	PHYHIPL	0	1	0	1	phytanoyl-CoA 2-hydroxylase interacting protein like
25953	PNKD	0	1	0	1	paroxysmal nonkinesigenic dyskinesia
8228	PNPLA4	0	0	1	1	patatin like phospholipase domain containing 4
23368	PPP1R13B	0	0	1	1	protein phosphatase 1 regulatory subunit 13B
145482	PTGR2	0	1	0	1	prostaglandin reductase 2
79691	QTRT2	0	0	1	1	queuine tRNA-ribosyltransferase accessory subunit 2
65055	REEP1	0	1	0	1	receptor accessory protein 1
26278	SACS	0	1	0	1	sacsin molecular chaperone
6464	SHC1	0	1	0	1	SHC adaptor protein 1
26037	SIPA1L1	0	0	1	1	signal induced proliferation associated 1 like 1
113444	SMIM12	0	0	1	1	small integral membrane protein 12
9751	SNPH	0	1	0	1	syntaphilin
23111	SPG20	0	1	0	1	spastic paraplegia 20 (Troyer syndrome)
80309	SPHKAP	0	1	0	1	SPHK1 interactor, AKAP domain containing
6901	TAZ	0	1	0	1	tafazzin
79064	TMEM223	0	0	1	1	transmembrane protein 223
254863	TMEM256	0	0	1	1	transmembrane protein 256
90871	TMEM261	0	0	1	1	transmembrane protein 261
387990	TOMM20L	0	1	0	1	translocase of outer mitochondrial membrane 20 like
80305	TRABD	0	0	1	1	TraB domain containing
57570	TRMT5	0	0	1	1	tRNA methyltransferase 5
29914	UBIAD1	0	1	0	1	UbiA prenyltransferase domain containing 1
790955	UQCC3	0	1	0	1	ubiquinol-cytochrome c reductase complex assembly factor 3
440567	UQCRHL	0	1	0	1	ubiquinol-cytochrome c reductase hinge protein like
23230	VPS13A	0	0	1	1	vacuolar protein sorting 13 homolog A
